# Supplementary material for: Genetic control of Group 3 (K96) capsule synthesis and complement resistance in extraintestinal pathogenic Escherichia coli
Source: mSphere. 2026 Jul 10;11(7):e00237-26. doi: 10.1128/msphere.00237-26 (PMC13410964; doi:10.1128/msphere.00237-26)
Supplement: Supplemental Tables — Tables S1-S4. [file msphere.00237-26-s0002.xlsx]

## Sheet: Capsule TnSeq-Table S1
Table S1 - Capsule TnSeq dataset
Name	Minimum	Maximum	Direction	Length	Raw Read Count - Control 1	RPKM - Control 1	Raw Read Count - Control 2	RPKM - Control 2	Raw Read Count - Capsule 1	RPKM - Capsule 1	Raw Read Count - Capsule 2	RPKM - Capsule 2		Differential Expression Absolute Confidence	Differential Expression Adjusted p-value	Differential Expression Confidence	Differential Expression Log2 Ratio	Differential Expression p-value
Bifunctional purine biosynthesis protein PurH CDS	5633	7222	forward	1590	399.5	9	212.5	11.83	0	0	0	0		6.65	2.2442e-07	-6.65	-7.34244	1.50337e-07
Phosphoribosylamine--glycine ligase CDS	7234	8523	forward	1290	265	7.36	432.5	29.67	0	0	0	0		4.51	3.09516e-05	-4.51	-7.46486	2.30396e-05
Transcriptional regulatory protein ZraR CDS	8520	9845	reverse	1326	4620.5	124.84	2583	172.37	0	0	0	0		14.37	4.26596e-15	-14.37	-10.7904	1.03865e-15
Sensor protein ZraS CDS	9842	11218	reverse	1377	4050	105.37	1718	110.4	0	0	0	0		14.66	2.16698e-15	-14.66	-10.4586	4.91032e-16
Zinc resistance-associated protein CDS	11456	11875	forward	420	1189	101.42	661	139.27	0	0	0	0		9.82	1.52048e-10	-9.82	-8.89907	7.85902e-11
hypothetical protein CDS	11877	12512	reverse	636	5248	295.63	1963	273.12	0	0	0	0		15.69	2.04586e-16	-15.69	-10.7418	3.50797e-17
DNA-binding protein HU-alpha CDS	12585	12857	reverse	273	475	62.34	291	94.32	0	0	0	0		6.94	1.15642e-07	-6.94	-7.66684	7.61923e-08
putative protein CDS	13044	13634	reverse	591	973.5	59.01	461	69.02	0	0	0	0		9.48	3.32266e-10	-9.48	-8.5287	1.78918e-10
Endonuclease V CDS	13677	14348	reverse	672	1668.5	88.95	549	72.29	0	0	0	0		11.1	7.93506e-12	-11.1	-9.04668	3.53185e-12
Uroporphyrinogen decarboxylase CDS	14358	15422	reverse	1065	316	10.63	40	3.32	0	0	0	0		3.19	0.000639908	-3.19	-5.92071	0.000502
NADH pyrophosphatase CDS	15462	16235	reverse	774	2890	133.77	955	109.18	0	0	0	0		13.09	8.13667e-14	-13.09	-9.81887	2.58162e-14
Regulator of sigma D CDS	16330	16806	forward	477	1086	81.57	544	100.92	0	0	0	0		9.74	1.83438e-10	-9.74	-8.71369	9.57644e-11
Phosphomethylpyrimidine synthase CDS	17039	18934	forward	1896	2593.5	49.01	1228	57.31	0	0	0	0		12.81	1.55071e-13	-12.81	-9.89896	5.22718e-14
Thiamine-phosphate synthase CDS	18934	19569	forward	636	1533.5	86.38	1101	153.19	0	0	0	0		9.91	1.23982e-10	-9.91	-9.39062	6.34419e-11
Sulfur carrier protein ThiS adenylyltransferase CDS	19562	20317	forward	756	4067	192.73	2381	278.69	0	0	0	0		13.74	1.83013e-14	-13.74	-10.6366	5.09421e-15
Sulfur carrier protein ThiS CDS	20301	20501	forward	201	0	0	0.5	0.22	0	0	0	0		0.07	0.842054	0.07	0.755827	0.819695
Thiazole synthase CDS	20503	21273	forward	771	4189.5	194.68	1077.5	123.67	0	0	0	0		13.11	7.71552e-14	-13.11	-10.132	2.43237e-14
2-iminoacetate synthase CDS	21270	22403	forward	1134	975.5	30.82	1066	83.18	0	0	0	0		7.65	2.22398e-08	-7.65	-8.99725	1.39424e-08
Heat shock protein C CDS	22813	23352	reverse	540	2312	153.39	452	74.07	0	0	0	0		9.49	3.26932e-10	-9.49	-9.06925	1.75684e-10
DNA-directed RNA polymerase subunit beta' CDS	23566	27789	reverse	4224	391	3.32	390	8.17	0	0	0	0		5.73	1.8408e-06	-5.73	-7.68161	1.30016e-06
DNA-directed RNA polymerase subunit beta CDS	27866	31894	reverse	4029	10	0.09	2	0.04	0	0	0	0		0.13	0.742471	-0.13	-1.03326	0.712729
50S ribosomal protein L7/L12 CDS	32214	32579	reverse	366	1	0.1	0	0	0	0	0	0		0.13	0.733393	0.13	1.26831	0.703027
50S ribosomal protein L10 CDS	32646	33143	reverse	498	0	0	0	0	0	0	0	0		0	NA	0	NA	NA
50S ribosomal protein L1 CDS	33435	34139	reverse	705	2	0.1	0	0	0	0	0	0		0.09	0.809593	0.09	0.902573	0.785728
50S ribosomal protein L11 CDS	34143	34571	reverse	429	0	0	0	0	0	0	0	0		0	NA	0	NA	NA
Transcription termination/antitermination protein NusG CDS	34730	35275	reverse	546	3	0.2	0	0	0	0	0	0		0.06	0.873629	0.06	0.6027	0.855543
Protein translocase subunit SecE CDS	35277	35660	reverse	384	0	0	0	0	0	0	0	0		0	NA	0	NA	NA
Elongation factor Tu 2 CDS	35890	37074	reverse	1185	581	17.57	125	9.33	0	0	0	0		6.08	8.23603e-07	-6.08	-7.2149	5.70814e-07
Pantothenate kinase CDS	38016	38942	forward	927	363	14.03	259	24.72	0	0	0	0		6.01	9.6915e-07	-6.01	-7.37611	6.74523e-07
Bifunctional ligase/repressor BirA CDS	38971	39936	reverse	966	14	0.52	71	6.5	0	0	0	0		1.17	0.0681857	-1.17	-4.37172	0.0591178
UDP-N-acetylenolpyruvoylglucosamine reductase CDS	39933	40961	reverse	1029	0	0	0	0	0	0	0	0		0	NA	0	NA	NA
Glutamate racemase CDS	46479	47336	reverse	858	92	3.84	177	18.25	0	0	0	0		2.83	0.00149589	-2.83	-6.1186	0.00118992
Vitamin B12 transporter BtuB CDS	47281	49125	reverse	1845	8593	166.86	4644	222.73	0	0	1	0.05		19.26	5.48454e-20	-19.26	-10.8553	3.25814e-21
tRNA/tmRNA (uracil-C(5))-methyltransferase CDS	49494	50594	forward	1101	5603.5	182.34	1864	149.81	0	0	0	0		15.63	2.31973e-16	-15.63	-10.7488	4.02977e-17
Inner membrane protein YijD CDS	50634	50993	reverse	360	860.5	85.64	199	48.91	0	0	0	0		7.46	3.48797e-08	-7.46	-7.83015	2.21491e-08
HTH-type transcriptional repressor FabR CDS	50993	51697	reverse	705	2102	106.82	1033	129.66	0	0	0	0		11.99	1.03404e-12	-11.99	-9.62617	4.0347e-13
Soluble pyridine nucleotide transhydrogenase CDS	51975	53375	forward	1401	56.5	1.44	2	0.13	6716	584.94	226	14.01		6.47	3.38568e-07	6.47	11.0842	2.28937e-07
Hydrogen peroxide-inducible genes activator CDS	53358	54275	reverse	918	2584.5	100.86	971	93.6	6769	899.75	116819	11052.3		164.99	1.01214e-165	164.99	7.09735	2.27755e-169
Argininosuccinate lyase CDS	54542	55915	reverse	1374	1749	45.6	873	56.22	0	0	0	0		11.32	4.76436e-12	-11.32	-9.37816	2.06377e-12
Acetylglutamate kinase CDS	55976	56752	reverse	777	1550.5	71.49	669	76.19	0	0	0.5	0.06		12.56	2.74212e-13	-12.56	-8.30839	9.66283e-14
N-acetyl-gamma-glutamyl-phosphate reductase CDS	56760	57764	reverse	1005	837.5	29.86	493	43.41	0	0	0.5	0.04		9.4	4.01312e-10	-9.4	-7.63703	2.17633e-10
Acetylornithine deacetylase CDS	57918	59069	forward	1152	1407	43.76	964	74.05	0	0	0	0		9.79	1.6401e-10	-9.79	-9.2461	8.51419e-11
Phosphoenolpyruvate carboxylase CDS	59481	62132	forward	2652	7537	101.82	3049	101.74	0	0	0	0		17.16	6.84653e-18	-17.16	-11.2967	7.88799e-19
Phosphoethanolamine transferase EptC CDS	62315	64048	forward	1734	10647	219.98	4353	222.14	0	0	0	0		18.6	2.53276e-19	-18.6	-11.7847	1.90926e-20
HTH-type transcriptional activator RhaS CDS	64274	65125	forward	852	912.5	38.37	666	69.17	0	0	0	0		8.39	4.08258e-09	-8.39	-8.67969	2.41886e-09
PTS system fructose-like EIIB component 3 CDS	65112	65453	reverse	342	70.5	7.39	65	16.82	0	0	0	0		2.46	0.00345954	-2.46	-5.18019	0.00280562
Benzylsuccinate synthase activating enzyme CDS	65455	66333	reverse	879	4759.5	193.99	2318.5	233.4	0	0	0	0		14.96	1.10917e-15	-14.96	-10.7602	2.36111e-16
Choline trimethylamine-lyase CDS	66299	68596	reverse	2298	11604.5	180.92	5007.5	192.82	0	0	0	0		18.86	1.39351e-19	-18.86	-11.9355	9.62663e-21
PTS system fructose-like EIIB component 1 CDS	68647	68967	reverse	321	787	87.84	118.5	32.67	0	0	0	0		5.52	3.01188e-06	-5.52	-7.35538	2.1464e-06
PTS system mannose-specific EIIBCA component CDS	68982	70061	reverse	1080	6937	230.12	2908.5	238.31	0	0	85	6.84		4.07	8.5383e-05	-4.07	-5.36881	6.47289e-05
Multiphosphoryl transfer protein 1 CDS	70370	72871	forward	2502	11519.5	164.95	3171	112.15	0	0	1	0.03		20.1	7.87285e-21	-20.1	-10.808	3.45456e-22
Fructose-6-phosphate aldolase 2 CDS	72883	73545	forward	663	856.5	46.28	338	45.11	0	0	0	0		9.16	6.93677e-10	-9.16	-8.23746	3.86018e-10
Glycerol dehydrogenase CDS	73556	74659	forward	1104	2723	88.37	1665	133.46	0	0	0	0		12.21	6.09984e-13	-12.21	-10.1024	2.26616e-13
hypothetical protein CDS	74990	75607	forward	618	2184	126.61	234	33.51	0	0	0	0		6.52	3.01208e-07	-6.52	-8.50042	2.03132e-07
putative cystine transporter YijE CDS	75634	76539	reverse	906	1631	64.5	1283	125.31	0	0	0	0		9.82	1.52508e-10	-9.82	-9.52411	7.88624e-11
Catalase-peroxidase CDS	76632	78812	reverse	2181	16796	275.9	6160	249.93	0	0	0	0		20.55	2.84529e-21	-20.55	-12.3512	1.06922e-22
5,10-methylenetetrahydrofolate reductase CDS	79141	80031	reverse	891	3885	156.21	1674	166.25	0	0	531	51.76		0.51	0.306908	-0.51	-2.1018	0.279076
Trifunctional nucleotide phosphoesterase proteinYfkN CDS	80413	81966	reverse	1554	55642	1282.79	22792	1297.84	0	0	12	0.67		24.29	5.16547e-25	-24.29	-10.6515	4.30069e-27
hypothetical protein CDS	82099	83229	forward	1131	29623.5	938.38	14135	1105.92	0	0	361	27.72		2.39	0.00403552	-2.39	-5.42073	0.00328817
Bifunctional aspartokinase/homoserine dehydrogenase 2 CDS	83193	85625	reverse	2433	6761	99.56	2329.5	84.73	0	0	0	0		16.52	3.01406e-17	-16.52	-11.0376	4.13721e-18
Cystathionine gamma-synthase CDS	85628	86788	reverse	1161	2453.5	75.71	1091.5	83.19	0	0	0	0		12.74	1.84056e-13	-12.74	-9.78682	6.31191e-14
Met repressor CDS	87065	87382	forward	318	439	49.46	248.5	69.15	0	0	0	0		6.83	1.46946e-07	-6.83	-7.5111	9.76442e-08
hypothetical protein CDS	87442	88050	forward	609	2167	127.48	654.5	95.1	0	0	0	0		11.68	2.09536e-12	-11.68	-9.34589	8.60492e-13
50S ribosomal protein L31 CDS	88111	88323	reverse	213	36	6.06	0	0	0	0	0	0		0.17	0.679123	-0.17	-1.52757	0.640918
Primosomal protein N' CDS	88526	90724	forward	2199	120	1.96	191	7.69	0	0	1	0.04		3.43	0.000374705	-3.43	-5.68851	0.000291737
HTH-type transcriptional repressor CytR CDS	90880	91905	forward	1026	1959	68.41	1404	121.09	0	0	0	0		10.64	2.29441e-11	-10.64	-9.72817	1.08009e-11
Cell division protein FtsN CDS	92102	92956	forward	855	1013	42.45	1611	166.73	0	0	0	0		7.04	9.0746e-08	-7.04	-9.2669	5.92381e-08
ATP-dependent protease subunit HslV CDS	93049	93579	forward	531	555.5	37.48	299.5	49.91	0	0	0	0		7.57	2.66077e-08	-7.57	-7.81618	1.67585e-08
ATP-dependent protease ATPase subunit HslU CDS	93589	94920	forward	1332	1904.5	51.23	567.5	37.7	0	0	0	0		11.16	6.8548e-12	-11.16	-9.1545	3.02327e-12
1,4-dihydroxy-2-naphthoate octaprenyltransferase CDS	94987	95913	forward	927	3876	149.8	1144	109.2	0	0	0	0		13.65	2.23384e-14	-13.65	-10.1387	6.35871e-15
Regulator of ribonuclease activity A CDS	96006	96491	forward	486	2412.5	177.84	1005	182.99	0	0	0	0		12.75	1.7597e-13	-12.75	-9.72445	6.0069e-14
hypothetical protein CDS	96551	97225	forward	675	35240.5	1870.44	15626	2048.5	0	0	3	0.39		32.38	4.20075e-33	-32.38	-11.764	3.78106e-36
hypothetical protein CDS	97348	97974	forward	627	15894	908.18	6930	978.04	2	0.39	4678	648		0.23	0.583221	-0.23	-1.11018	0.544505
Cell division protein ZapB CDS	98013	98252	reverse	240	4825	720.26	1915	706.07	0	0	0	0		15.39	4.12026e-16	-15.39	-10.6627	7.67682e-17
Glycerol uptake facilitator protein CDS	98683	99528	forward	846	1296	54.88	881	92.15	0	0	1	0.1		10.49	3.22509e-11	-10.49	-8.3454	1.54288e-11
Glycerol kinase CDS	99551	101059	forward	1509	5156	122.41	2163	126.84	0	0	20	1.15		9.58	2.6447e-10	-9.58	-6.68582	1.40805e-10
Fructose-1,6-bisphosphatase 1 class 2 CDS	101065	102204	forward	1140	3712	116.66	1771	137.47	0	0	0	0		14.09	8.20886e-15	-14.09	-10.4027	2.11687e-15
Flavodoxin/ferredoxin--NADP reductase CDS	102301	103047	forward	747	2159	103.55	488	57.81	0	0	0	0		10.1	7.91317e-11	-10.1	-9.0978	3.96371e-11
Universal stress protein D CDS	103052	103480	reverse	429	7507	626.92	2599	536.09	0	0	0	0		16.96	1.10541e-17	-16.96	-11.1871	1.3233e-18
hypothetical protein CDS	103507	103806	reverse	300	12612	1506.15	5298	1562.72	0	0	0	0		19.27	5.41247e-20	-19.27	-12.0365	3.20315e-21
hypothetical protein CDS	104018	104458	reverse	441	1719	139.65	729	146.28	0	0	0	0		11.53	2.96359e-12	-11.53	-9.26084	1.24439e-12
hypothetical protein CDS	104559	105158	forward	600	2764	165.04	1134	167.24	0	0	0	0		13.26	5.51881e-14	-13.26	-9.90514	1.69265e-14
Triosephosphate isomerase CDS	105266	106033	forward	768	54.5	2.54	0	0	0	0	0	0		0.22	0.599299	-0.22	-1.90132	0.56127
CDP-diacylglycerol pyrophosphatase CDS	106088	106843	reverse	756	1419.5	67.27	707	82.75	0	0	0	0		10.63	2.37025e-11	-10.63	-9.0856	1.11792e-11
Sulfate-binding protein CDS	106950	107939	reverse	990	2398	86.78	771	68.91	0	0	0	0		12.3	4.98703e-13	-12.3	-9.53674	1.82132e-13
ATP-dependent 6-phosphofructokinase isozyme 1 CDS	108259	109221	reverse	963	795	29.58	252	23.16	0	0	0	0		8.48	3.27342e-09	-8.48	-7.97477	1.92472e-09
Ferrous-iron efflux pump FieF CDS	109402	110304	reverse	903	1563	62.01	1109	108.68	0	0	0	0		9.99	1.01223e-10	-9.99	-9.41049	5.11579e-11
Periplasmic protein CpxP CDS	110453	110953	reverse	501	1404	100.4	1460	257.87	0	0	0	0		8.64	2.27081e-09	-8.64	-9.46724	1.31731e-09
Transcriptional regulatory protein CpxR CDS	111103	111801	forward	699	1258.5	64.5	259	32.79	0	0	0	0		8	1.00215e-08	-8	-8.26576	6.13376e-09
Sensor histidine kinase CpxA CDS	111798	113171	forward	1374	8776.5	228.84	4155	267.59	0	0	0	0		17.41	3.8538e-18	-17.41	-11.5963	4.09315e-19
Protein YiiM CDS	113276	113950	reverse	675	840	44.58	47	6.16	0	0	0	0		3.28	0.000519083	-3.28	-6.75419	0.000405315
2-keto-3-deoxygluconate permease CDS	114099	115040	reverse	942	2024	76.98	756	71.02	0	0	0	0		12.09	8.08912e-13	-12.09	-9.40888	3.09986e-13
Superoxide dismutase [Mn] CDS	115342	115962	reverse	621	1325	76.44	627	89.34	0	0	0	0		10.49	3.24274e-11	-10.49	-8.96013	1.55278e-11
L-rhamnose-proton symporter CDS	116247	117281	forward	1035	3063	106.03	1333	113.97	0	0	0	0		13.57	2.66326e-14	-13.57	-10.0835	7.68296e-15
HTH-type transcriptional activator RhaR CDS	117278	118216	reverse	939	1902	72.57	575	54.19	0	0	0	0		11.22	6.00136e-12	-11.22	-9.16347	2.62526e-12
HTH-type transcriptional activator RhaS CDS	118200	119036	reverse	837	4035	172.71	2034	215.04	0	0	0	0		14.25	5.61537e-15	-14.25	-10.5493	1.39626e-15
Rhamnulokinase CDS	119324	120793	forward	1470	9162.5	223.31	3482	209.61	14613	1213	5065	299.26		2.63	0.00231882	2.63	5.05211	0.00186487
L-rhamnose isomerase CDS	120790	122049	forward	1260	9306	264.6	2700.5	189.66	0	0	0	0		16.9	1.25868e-17	-16.9	-11.3452	1.53047e-18
Rhamnulose-1-phosphate aldolase CDS	122132	122956	forward	825	7293.5	316.73	2409	258.39	0	0	0	0		16.65	2.22044e-17	-16.65	-11.1111	2.89296e-18
L-rhamnose mutarotase CDS	122966	123280	forward	315	8686	987.9	3378.5	949.08	0	0	0	0		17.77	1.70486e-18	-17.77	-11.4705	1.64578e-19
hypothetical protein CDS	123321	124715	reverse	1395	103124	2648.45	43402	2753.13	1400	122.46	18842	1173.1		1.62	0.0240798	-1.62	-0.746636	0.0202922
hypothetical protein CDS	125136	125798	reverse	663	84039	4541.22	39300.5	5245.36	9873	1817.09	7486.5	980.72		0.43	0.367532	0.43	1.39721	0.336353
Sulfur carrier protein FdhD CDS	125848	126681	reverse	834	24436	1049.71	10282.5	1091	15	2.19	2638.5	274.77		1.17	0.0672761	-1.17	-2.41227	0.0582989
Formate dehydrogenase-O major subunit CDS	126875	127462	forward	588	2158.5	131.52	1034	155.61	0	0	0	0		12.13	7.38413e-13	-12.13	-9.64922	2.78418e-13
Formate dehydrogenase-O major subunit CDS	127511	129925	forward	2415	7717	114.48	3611.5	132.33	1	0.05	0	0		5.01	9.68453e-06	-5.01	-8.43962	7.04112e-06
Formate dehydrogenase-O iron-sulfur subunit CDS	129938	130840	forward	903	3950.5	156.74	1171.5	114.8	0	0	0	0		13.75	1.78921e-14	-13.75	-10.1696	4.96825e-15
Formate dehydrogenase, cytochrome b556(fdo) subunit CDS	130837	131472	forward	636	214	12.05	11	1.53	0	0	0	0		1.57	0.0267721	-1.57	-4.79354	0.0226033
Protein FdhE CDS	131469	132398	forward	930	850	32.74	729	69.36	0	0	0	0		7.83	1.46747e-08	-7.83	-8.67061	9.08749e-09
hypothetical protein CDS	132492	132620	reverse	129	2712	753.19	1563.5	1072.51	0	0	0	0		12.4	3.96082e-13	-12.4	-10.0667	1.42782e-13
hypothetical protein CDS	132580	132822	reverse	243	7480	1102.81	3703.5	1348.64	1	0.5	303	108.3		2.28	0.00525403	-2.28	-3.88938	0.00429757
hypothetical protein CDS	133041	133259	reverse	219	15685	2565.94	6223	2514.47	523	291.41	2027	803.88		0.01	0.986207	0.01	0.0186129	0.983988
hypothetical protein CDS	133955	135769	reverse	1815	92462	1825.12	42245	2059.63	41483	2788.9	13924	666.3		1.23	0.0590337	1.23	3.18685	0.0509969
hypothetical protein CDS	136185	137126	reverse	942	7344.5	279.33	2466.5	231.7	1	0.13	8616	794.39		0.16	0.695109	0.16	0.896769	0.6571
D-aminoacyl-tRNA deacylase CDS	137171	137608	reverse	438	515	42.12	187	37.78	0	0	0	0		7.43	3.72897e-08	-7.43	-7.45988	2.3713e-08
hypothetical protein CDS	137605	138477	reverse	873	2659.5	109.14	1331	134.91	0	0	1	0.1		14.43	3.73896e-15	-14.43	-9.16153	8.98563e-16
Alpha-D-glucose 1-phosphate phosphatase YihX CDS	138471	139070	reverse	600	2230	133.16	765.5	112.9	0	0	1	0.14		13.99	1.03411e-14	-13.99	-8.66719	2.72956e-15
HTH-type transcriptional repressor CsqR CDS	139169	139954	reverse	786	1158	52.78	805	90.63	0	0	0	0		9.18	6.62185e-10	-9.18	-8.98356	3.67748e-10
Sulfofructose kinase CDS	139988	140884	reverse	897	1438	57.43	310	30.58	0	0	0	0		8.61	2.43778e-09	-8.61	-8.49089	1.41637e-09
3-sulfolactaldehyde reductase CDS	141052	141948	forward	897	4323	172.66	847	83.56	0	0	0	0		11.41	3.91573e-12	-11.41	-9.93831	1.67062e-12
Sulfofructosephosphate aldolase CDS	141972	142850	forward	879	82	3.34	368.5	37.1	0	0	0	0		2.75	0.00179326	-2.75	-6.67053	0.00143403
Sulfoquinovose isomerase CDS	142866	144107	forward	1242	4155	119.85	1352.5	96.36	0	0	0	0		14.4	4.00377e-15	-14.4	-10.3148	9.67608e-16
putative protein YihR CDS	144175	145077	forward	903	24116	956.8	9900	970.15	1	0.14	1127	108.4		1.39	0.0410277	-1.39	-3.55757	0.0350361
Sulfoquinovosidase CDS	145282	147318	forward	2037	29518.5	519.17	11779.5	511.71	1	0.06	0	0		6.92	1.18936e-07	-6.92	-10.0287	7.84164e-08
Putative 2,3-dihydroxypropane-1-sulfonate exporter CDS	147364	148749	forward	1386	13547	350.18	6893.5	440.12	0	0	721	45.18		1.01	0.0971262	-1.01	-3.45707	0.0851056
Putative 2,3-dihydroxypropane-1-sulfonate exporter CDS	148790	150193	forward	1404	65412.5	1669.16	30550.5	1925.49	15344	1333.56	6711	415.15		0.79	0.162398	0.79	2.30487	0.144382
Porin OmpL CDS	150194	150952	forward	759	40920.5	1931.54	17394	2027.91	0	0	210	24.03		3.9	0.000125842	-3.9	-6.55823	9.58541e-05
Inner membrane protein YihN CDS	151044	152309	reverse	1266	59078.5	1671.87	25931.5	1812.53	77482	7468.05	38395	2634.04		2.54	0.00287473	2.54	4.72026	0.00232229
hypothetical protein CDS	152411	153025	reverse	615	10419.5	606.98	4879	702.02	0	0	0	0		18.15	7.03845e-19	-18.15	-11.8294	6.00387e-20
hypothetical protein CDS	153110	153421	forward	312	1319.5	151.52	825	233.99	0	0	0	0		9.85	1.42187e-10	-9.85	-9.10836	7.31414e-11
IS3 family transposase ISEc31 CDS	153610	154287	forward	678	4318	228.17	1695	221.22	6990	1258.02	3420	438.1		2.88	0.00130346	2.88	5.08924	0.0010345
hypothetical protein CDS	154257	154652	reverse	396	3610	326.6	2079	464.57	1	0.31	0	0		4.1	7.99877e-05	-4.1	-7.60521	6.05667e-05
Putative transcriptional regulator of 2-aminoethylphosphonate degradation operons CDS	154660	155370	reverse	711	4513	227.41	2520	313.63	104369	17911.9	131937	16116.8		9.85	1.42186e-10	9.85	8.64952	7.31089e-11
GTP-binding protein TypA/BipA CDS	155587	157410	reverse	1824	8611	169.14	4191	203.32	0	0	0	0		17.24	5.72719e-18	-17.24	-11.5842	6.45663e-19
Glutamine synthetase CDS	157783	159192	forward	1410	6	0.15	10	0.63	0	0	0	0		0.33	0.471201	-0.33	-2.00395	0.435045
Sensory histidine kinase/phosphatase NtrB CDS	159366	160415	forward	1050	1650	56.3	653	55.03	0	0	0	0		11.4	3.96787e-12	-11.4	-9.16049	1.69643e-12
DNA-binding transcriptional regulator NtrC CDS	160427	161836	forward	1410	4665	118.53	1623	101.86	0	0	0	0		15.08	8.22287e-16	-15.08	-10.5266	1.6838e-16
putative protein YshB CDS	161948	162058	forward	111	583	188.17	289	230.39	0	0	0	0		7.81	1.53521e-08	-7.81	-7.83283	9.52422e-09
Oxygen-independent coproporphyrinogen III oxidase CDS	162248	163621	reverse	1374	5451	142.13	1788	115.15	0	0	0	0		15.47	3.38631e-16	-15.47	-10.6994	6.17217e-17
Der GTPase-activating protein YihI CDS	163810	164319	reverse	510	1247	87.6	810	140.54	0	0	0	0		9.57	2.66525e-10	-9.57	-9.04987	1.42019e-10
putative GTP-binding protein EngB CDS	164901	165533	forward	633	1737	98.31	293	40.96	0	0	0	0		7.91	1.21631e-08	-7.91	-8.54834	7.48563e-09
DNA polymerase I CDS	165915	168701	reverse	2787	3438.5	44.2	1154	36.64	0	0	0	0		13.79	1.60348e-14	-13.79	-10.0738	4.39116e-15
hypothetical protein CDS	168703	168945	forward	243	723.5	106.67	399	145.3	0	0	0	0		8.32	4.80929e-09	-8.32	-8.19964	2.86891e-09
putative acyltransferase YihG CDS	169065	169997	forward	933	18581	713.5	7607.5	721.53	0	0	985	91.69		0.9	0.126067	-0.9	-3.28595	0.111344
Protein YdgA CDS	170038	171468	reverse	1431	34976	875.66	16625.5	1028.08	28497	2429.96	62328	3782.9		3.55	0.000284983	3.55	4.244	0.000220599
Thiol:disulfide interchange protein DsbA CDS	171623	172249	reverse	627	648	37.03	602	84.96	0	0	2742	379.82		0.32	0.483694	0.32	1.72258	0.447449
Stress response kinase A CDS	172266	173252	reverse	987	3130	113.61	1076	96.47	0	0	0	0		13.52	2.9978e-14	-13.52	-9.9603	8.74246e-15
Protein YihD CDS	173329	173598	reverse	270	481	63.82	196.5	64.4	0	0	0	0		7.32	4.74479e-08	-7.32	-7.44376	3.0397e-08
Molybdenum cofactor guanylyltransferase CDS	173668	174252	forward	585	998.5	61.15	765	115.72	0	0	0	0		8.52	3.00801e-09	-8.52	-8.83145	1.76663e-09
Molybdopterin-guanine dinucleotide biosynthesis adapter protein CDS	174234	174761	forward	528	24.5	1.66	21.5	3.6	0	0	0	0		1.05	0.089098	-1.05	-3.55009	0.0778888
Protoporphyrinogen IX dehydrogenase [menaquinone] CDS	180340	180885	reverse	546	9	0.59	5	0.81	0	0	0	0		0.24	0.579641	-0.24	-1.56963	0.540914
Trk system potassium uptake protein TrkH CDS	180897	182348	reverse	1452	1336.5	32.98	480.5	29.28	0	0	0	0		10.56	2.74521e-11	-10.56	-8.80126	1.30589e-11
IMPACT family member YigZ CDS	182387	183001	reverse	615	2026.5	118.05	787.5	113.31	0	0	0	0		12.13	7.4327e-13	-12.13	-9.43747	2.8065e-13
Xaa-Pro dipeptidase CDS	183001	184332	reverse	1332	3658	98.39	2565	170.4	0	0	0	0		12.67	2.14512e-13	-12.67	-10.5795	7.44805e-14
Fatty acid oxidation complex subunit alpha CDS	184522	186711	forward	2190	10613	173.62	3052	123.32	0	0	0	0		17.37	4.23396e-18	-17.37	-11.5202	4.59219e-19
3-ketoacyl-CoA thiolase FadA CDS	186721	187884	forward	1164	3785	116.5	1299	98.75	0	0	0	0		14.24	5.80139e-15	-14.24	-10.2246	1.44904e-15
NAD(P)H-flavin reductase CDS	188075	188776	reverse	702	707	36.08	34	4.29	0	0	0	0		2.86	0.00139516	-2.86	-6.43233	0.00110853
3-octaprenyl-4-hydroxybenzoate carboxy-lyase CDS	188822	190315	reverse	1494	422	10.12	124	7.34	0	0	0	0		6.31	4.93972e-07	-6.31	-7.01512	3.36688e-07
Transcription antitermination protein RfaH CDS	190482	190970	forward	489	10.5	0.77	10	1.81	10	2.5	3036.5	539.32		6.29	5.07956e-07	6.29	7.70492	3.46677e-07
3'-5' ssDNA/RNA exonuclease TatD CDS	190967	191749	reverse	783	2605.5	119.22	1024.5	115.78	0	0	0.5	0.06		14.94	1.13945e-15	-14.94	-8.98166	2.43324e-16
Sec-independent protein translocase protein TatC CDS	191791	192567	reverse	777	2987.5	137.75	493.5	56.2	0	0	0	0		9.29	5.15676e-10	-9.29	-9.28246	2.83831e-10
Sec-independent protein translocase protein TatB CDS	192570	193085	reverse	516	1527	106.02	297.5	51.02	0	0	0	0		8.28	5.2364e-09	-8.28	-8.49075	3.13312e-09
Sec-independent protein translocase protein TatA CDS	193089	193358	reverse	270	559.5	74.24	327.5	107.33	0	0	0	0		7.46	3.43081e-08	-7.46	-7.873	2.1763e-08
putative protein kinase UbiB CDS	193437	195077	reverse	1641	2	0.04	0	0	0	0	0	0		0.09	0.809593	0.09	0.902573	0.785728
Ubiquinone biosynthesis accessory factor UbiJ CDS	195074	195679	reverse	606	354	20.93	271	39.57	0	0	0	0		5.86	1.38936e-06	-5.86	-7.38236	9.75744e-07
Ubiquinone/menaquinone biosynthesis C-methyltransferase UbiE CDS	195693	196448	reverse	756	2	0.09	0	0	0	0	0	0		0.09	0.809593	0.09	0.902573	0.785728
hypothetical protein CDS	196543	197970	reverse	1428	1267	31.79	590	36.56	0	0	0	0		10.36	4.33194e-11	-10.36	-8.88827	2.09578e-11
Uridine phosphorylase CDS	198111	198872	reverse	762	2866	134.75	1443	167.57	0	0	0	0		13.02	9.49199e-14	-13.02	-10.0724	3.06076e-14
Carboxymethylenebutenolidase CDS	199134	199949	forward	816	1144	50.23	470	50.97	0	0	0	0		10.13	7.42342e-11	-10.13	-8.67009	3.70336e-11
5-methyltetrahydropteroyltriglutamate--homocystei ne methyltransferase CDS	199988	202249	reverse	2262	13190	208.91	5059	197.91	0	0	0	0		19.54	2.85388e-20	-19.54	-12.044	1.56694e-21
HTH-type transcriptional regulator MetR CDS	202485	203438	forward	954	589	22.12	285	26.44	0	0	0	0		7.87	1.3391e-08	-7.87	-7.83328	8.25936e-09
Biotin transporter CDS	203326	204225	reverse	900	1719	68.43	1501	147.58	0	0	0	0		9.65	2.22845e-10	-9.65	-9.65131	1.1739e-10
Pyridoxal phosphate phosphatase YigL CDS	204301	205101	reverse	801	3848	172.11	1242	137.21	0	0	0	0		14.07	8.57132e-15	-14.07	-10.2008	2.22191e-15
Lysophospholipase L2 CDS	205109	206131	reverse	1023	2932	102.68	1071	92.64	0	0	0	0		13.42	3.79693e-14	-13.42	-9.91232	1.13036e-14
Homoserine/homoserine lactone efflux protein CDS	206242	206862	forward	621	2832	163.38	1480	210.89	0	0	0	0		12.87	1.34758e-13	-12.87	-10.0755	4.48485e-14
Threonine efflux protein CDS	206924	207544	reverse	621	381	21.98	153	21.8	0	0	0	0		6.61	2.46044e-07	-6.61	-7.09842	1.65148e-07
ATP-dependent DNA helicase RecQ CDS	207608	209443	reverse	1836	3438	67.09	1417	68.29	0	0	0	0		14.07	8.48626e-15	-14.07	-10.2128	2.19795e-15
Phospholipase A1 CDS	209570	210439	reverse	870	8670	357.03	2927	297.71	0	0	0	0		17.46	3.45743e-18	-17.46	-11.3691	3.60992e-19
hypothetical protein CDS	210604	211071	forward	468	8976	687.14	2684.5	507.58	0	0	0	0		16.95	1.11519e-17	-16.95	-11.3203	1.33753e-18
Protein RarD CDS	211123	212013	forward	891	12352.5	496.69	4886	485.25	0	0	4	0.39		25.5	3.1645e-26	-25.5	-9.86973	1.21054e-28
Inner membrane protein YigG CDS	212108	212488	forward	381	8392.5	789.17	3836.5	891.05	227	72.7	5379	1226.19		0.68	0.210703	0.68	0.61628	0.189273
hypothetical protein CDS	212502	212882	forward	381	5790.5	544.5	2073	481.47	20	6.41	5973.5	1361.71		0.21	0.615584	0.21	0.792733	0.577213
Magnesium transport protein CorA CDS	212925	213875	reverse	951	2216.5	83.5	488	45.41	20	2.57	5973.5	545.54		0.97	0.107074	0.97	2.41066	0.0941836
hypothetical protein CDS	214245	215009	forward	765	6836	320.14	3112	359.97	0	0	0	0		16.55	2.84897e-17	-16.55	-11.228	3.89137e-18
hypothetical protein CDS	215092	215526	forward	435	937.5	77.21	336	68.35	0	0	0	0		9.35	4.50065e-10	-9.35	-8.29938	2.4549e-10
hypothetical protein CDS	215554	215994	forward	441	2187.5	177.71	769	154.3	0	0	0	0		12.26	5.50171e-13	-12.26	-9.47547	2.02786e-13
DNA helicase II CDS	216039	218201	reverse	2163	4778	79.14	1587	64.92	0	0	1	0.04		17.37	4.2977e-18	-17.37	-9.71764	4.68066e-19
5-amino-6-(5-phospho-D-ribitylamino)uracil phosphatase YigB CDS	218285	219001	reverse	717	2572.5	128.54	1258	155.26	0	0	0	0		12.71	1.96948e-13	-12.71	-9.90534	6.79834e-14
Tyrosine recombinase XerC CDS	219001	219897	reverse	897	612.5	24.46	1071	105.65	0	0	0	0		5.94	1.1363e-06	-5.94	-8.64891	7.94695e-07
hypothetical protein CDS	219894	220601	reverse	708	402	20.34	266.5	33.31	0	0	0	0		6.37	4.24067e-07	-6.37	-7.47836	2.87991e-07
Diaminopimelate epimerase CDS	220598	221422	reverse	825	592	25.71	367.5	39.42	0	0	0	0		7.52	3.01571e-08	-7.52	-7.98512	1.90687e-08
hypothetical protein CDS	221459	221662	reverse	204	688	120.83	529	229.47	0	0	0	0		7.52	3.04307e-08	-7.52	-8.31556	1.92486e-08
Iron-sulfur cluster assembly protein CyaY CDS	222128	222448	forward	321	1954	218.08	365	100.62	0	0	0	0		8.75	1.7747e-09	-8.75	-8.79699	1.02113e-09
Adenylate cyclase CDS	222488	225034	reverse	2547	321	4.52	337	11.71	0	0	0	0		5.25	5.65576e-06	-5.25	-7.43787	4.07255e-06
Porphobilinogen deaminase CDS	225400	226362	forward	963	0.5	0.02	0	0	0	0	0	0		0.13	0.733393	0.13	1.26831	0.703027
Uroporphyrinogen-III synthase CDS	226359	227099	forward	741	149.5	7.23	12	1.43	0	0	0	0		1.53	0.029399	-1.53	-4.52032	0.0249137
Protein HemX CDS	227121	228362	forward	1242	2211.5	63.79	852	60.7	0	0	0	0		12.44	3.62059e-13	-12.44	-9.55372	1.29866e-13
Protein HemY CDS	228365	229561	forward	1197	5080.5	152.06	1543	114.07	0	0	5	0.36		17.28	5.23921e-18	-17.28	-8.14801	5.83576e-19
N-acetylgalactosamine-6-O-sulfatase CDS	230240	231895	forward	1656	5833	126.19	2787	148.93	0	0	204	10.7		1.71	0.0194875	-1.71	-4.04023	0.0163433
Anaerobic sulfatase-maturating enzyme CDS	231997	233232	reverse	1236	1262	36.58	467	33.43	0	0	1	0.07		11.7	1.9854e-12	-11.7	-7.91492	8.12209e-13
putative transport protein YifK CDS	233918	235303	reverse	1386	1944	50.25	1616	103.17	0	0	0	0		10.14	7.18619e-11	-10.14	-9.79473	3.57531e-11
UDP-N-acetyl-D-mannosaminuronic acid transferase CDS	235494	236234	reverse	741	2569	124.21	718.5	85.8	0	0	0	0		11.88	1.30453e-12	-11.88	-9.52057	5.16352e-13
putative ECA polymerase CDS	236237	237589	reverse	1353	95	2.52	278.5	18.21	0	0	0	0		2.87	0.00133536	-2.87	-6.50752	0.00106012
TDP-N-acetylfucosamine:lipid II N-acetylfucosaminyltransferase CDS	237586	238665	reverse	1080	5277	175.05	2368	194.02	0	0	0	0		15.57	2.70016e-16	-15.57	-10.8595	4.80609e-17
Lipid III flippase CDS	238662	239912	reverse	1251	185.5	5.31	59	4.17	0	0	0	0		4.22	5.9859e-05	-4.22	-5.88533	4.50963e-05
dTDP-4-amino-4,6-dideoxygalactose transaminase CDS	239914	241044	reverse	1131	3650	115.62	1468.5	114.9	0	0	0	0		14.31	4.8682e-15	-14.31	-10.2818	1.20086e-15
dTDP-fucosamine acetyltransferase CDS	241049	241723	reverse	675	105.5	5.6	116.5	15.27	0	0	0	0		3.11	0.000777772	-3.11	-5.90119	0.000612032
Glucose-1-phosphate thymidylyltransferase 2 CDS	241701	242582	reverse	882	3285	133.44	1073	107.65	0	0	0	0		13.52	3.00185e-14	-13.52	-9.98904	8.76101e-15
dTDP-glucose 4,6-dehydratase 2 CDS	242601	243668	reverse	1068	4085	137.03	1668	138.2	0	0	0	0		14.74	1.83335e-15	-14.74	-10.4479	4.1007e-16
UDP-N-acetyl-D-mannosamine dehydrogenase CDS	243668	244930	reverse	1263	5099.5	144.65	2377	166.54	2	0.19	3149	216.55		0.03	0.93941	-0.03	-0.162488	0.926727
UDP-N-acetylglucosamine 2-epimerase CDS	244927	246057	reverse	1131	3397.5	107.62	1219.5	95.41	0	0	0	0		13.94	1.14015e-14	-13.94	-10.1065	3.03509e-15
ECA polysaccharide chain length modulation protein CDS	246113	247159	reverse	1047	2504.5	85.7	2551	215.6	0	0	0	0		10.2	6.36094e-11	-10.2	-10.2466	3.14468e-11
Undecaprenyl-phosphate alpha-N-acetylglucosaminyl 1-phosphate transferase CDS	247171	248274	reverse	1104	3567	115.75	1068.5	85.64	0	0	69	5.43		3.23	0.000587959	-3.23	-4.47091	0.000460551
hypothetical protein CDS	248286	248504	reverse	219	518	84.74	329.5	133.14	0	0	0	0		7.11	7.76882e-08	-7.11	-7.81141	5.04519e-08
Transcription termination factor Rho CDS	248514	249773	reverse	1260	303.5	8.63	174.5	12.26	0	0	0	0		5.82	1.51062e-06	-5.82	-6.99785	1.0626e-06
Thioredoxin 1 CDS	250100	250429	reverse	330	2012	218.43	1073	287.72	0	0	0	0		11.64	2.28666e-12	-11.64	-9.61024	9.44714e-13
ATP-dependent RNA helicase RhlB CDS	250560	251825	forward	1266	5883	166.48	2041	142.66	0	0	534	36.63		0.66	0.220112	-0.66	-2.49663	0.198071
Guanosine-5'-triphosphate,3'-diphosphate pyrophosphatase CDS	251961	253445	forward	1485	2861	69.02	1536	91.53	0	0	0	0		12.82	1.50845e-13	-12.82	-10.1037	5.07794e-14
ATP-dependent DNA helicase Rep CDS	253492	255513	reverse	2022	202	3.58	203	8.88	0	0	0	0		4.35	4.51602e-05	-4.35	-6.75911	3.386e-05
Peptidyl-prolyl cis-trans isomerase C CDS	255600	255881	forward	282	4306.5	547.12	794	249.15	0	0	0	0		11	1.00171e-11	-11	-9.88032	4.5014e-12
Ketol-acid reductoisomerase (NADP(+)) CDS	255927	257402	reverse	1476	7730.5	187.64	2887	173.08	0	0	0	0		17.26	5.53603e-18	-17.26	-11.2814	6.20375e-19
HTH-type transcriptional regulator GltC CDS	257552	258442	forward	891	11220	451.15	1109	110.14	0	0	1	0.1		11.11	7.73605e-12	-11.11	-10.0158	3.43283e-12
L-threonine dehydratase biosynthetic IlvA CDS	258439	259983	reverse	1545	3415	79.19	995.5	57.02	0	0	0	0		13.12	7.59779e-14	-13.12	-9.95221	2.39012e-14
Dihydroxy-acid dehydratase CDS	259986	261836	reverse	1851	4743.5	91.81	2429.5	116.15	4014	264.61	19740	926.24		6.75	1.78645e-07	6.75	4.49122	1.1919e-07
Branched-chain-amino-acid aminotransferase CDS	261901	262830	reverse	930	1319	50.81	1036.5	98.62	0	0	0	0		9.22	5.99603e-10	-9.22	-9.23047	3.32049e-10
Acetolactate synthase isozyme 2 small subunit CDS	262850	263113	reverse	264	1599.5	217.06	373	125.02	0	0	8	2.63		6.95	1.1261e-07	-6.95	-5.77211	7.40428e-08
Acetolactate synthase isozyme 2 large subunit CDS	263110	264756	reverse	1647	9636	209.61	4223.5	226.92	4	0.3	5981	315.4		0.02	0.95719	-0.02	-0.110606	0.949867
Competence protein ComM CDS	265347	266867	forward	1521	2093	49.3	1834	106.7	0	0	0	0		10.18	6.53493e-11	-10.18	-9.92351	3.23806e-11
hypothetical protein CDS	266893	267231	reverse	339	41	4.33	17	4.44	0	0	0	0		1.31	0.0486929	-1.31	-3.73029	0.0417681
HTH-type transcriptional regulator HdfR CDS	267350	268189	forward	840	305	13.01	385	40.56	0	0	0	0		4.96	1.09154e-05	-4.96	-7.4851	7.95811e-06
HTH-type transcriptional repressor NanR CDS	273988	274680	forward	693	6372.5	329.44	2465	314.76	0	0	0	0		16.49	3.21591e-17	-16.49	-11.0349	4.44322e-18
putative transport protein HsrA CDS	274703	276130	forward	1428	8905.5	223.43	2996	185.65	0	0	0	0		17.56	2.77751e-18	-17.56	-11.4039	2.80626e-19
Ribose operon repressor CDS	276096	277088	reverse	993	20568	742.08	5723	509.99	0	0	0	0		19.85	1.41809e-20	-19.85	-12.4118	6.73304e-22
Ribokinase CDS	277092	278021	reverse	930	7541	290.5	2650	252.15	0	0	2	0.19		21.69	2.06393e-22	-21.69	-9.8408	5.10873e-24
Ribose import binding protein RbsB CDS	278147	279037	reverse	891	7321	294.37	1836	182.34	0	0	0	0		14.96	1.10675e-15	-14.96	-10.8855	2.35346e-16
Ribose import permease protein RbsC CDS	279062	280027	reverse	966	3047	113.01	927.5	84.96	0	0	0	0		12.93	1.16354e-13	-12.93	-9.82847	3.83832e-14
Ribose import ATP-binding protein RbsA CDS	280032	281537	reverse	1506	6035.5	143.58	2103	123.57	0	0	0	0		16.1	7.93165e-17	-16.1	-10.8874	1.22719e-17
D-ribose pyranase CDS	281545	281964	reverse	420	2593.5	221.23	1141.5	240.5	0	0	0	0		12.95	1.11998e-13	-12.95	-9.85812	3.67697e-14
Low affinity potassium transport system protein kup CDS	282131	283999	reverse	1869	5003	95.9	2264	107.19	0	0	35	1.63		7.12	7.62272e-08	-7.12	-6.04281	4.94688e-08
ATPase RavA CDS	284222	285718	forward	1497	4552	108.94	2402	141.98	0	0	0	0		14.53	2.9368e-15	-14.53	-10.7404	6.8728e-16
Protein ViaA CDS	285712	287163	forward	1452	4360.5	107.59	2016.5	122.89	0	0	0	0		14.77	1.6935e-15	-14.77	-10.6104	3.73834e-16
Aspartate--ammonia ligase CDS	287168	288160	reverse	993	2302.5	83.07	1024.5	91.3	0	0	0	0		12.5	3.13662e-13	-12.5	-9.69821	1.11306e-13
Regulatory protein AsnC CDS	288312	288770	forward	459	3000	234.16	1571	302.87	0	0	0	0		13.06	8.6367e-14	-13.06	-10.1568	2.75387e-14
Protein MioC CDS	288860	289303	forward	444	3	0.24	91	18.14	0	0	1	0.2		1.01	0.0978093	-1.01	-3.946	0.0857482
tRNA uridine 5-carboxymethylaminomethyl modification enzyme MnmG CDS	289682	291571	forward	1890	243	4.61	369	17.28	0	0	0	0		4.41	3.92218e-05	-4.41	-7.29485	2.93634e-05
Ribosomal RNA small subunit methyltransferase G CDS	291635	292258	forward	624	4372	251.02	1802	255.54	0	0	0	0		14.99	1.02308e-15	-14.99	-10.5483	2.14561e-16
ATP synthase protein I CDS	292875	293255	forward	381	1686	158.54	276	64.1	0	0	0	0		7.69	2.01919e-08	-7.69	-8.48228	1.26222e-08
ATP synthase subunit a CDS	293264	294079	forward	816	40	1.76	6	0.65	0	0	0	0		0.68	0.208509	-0.68	-2.90158	0.187208
ATP synthase subunit c CDS	294126	294365	forward	240	1	0.15	0	0	0	0	0	0		0.13	0.733393	0.13	1.26831	0.703027
ATP synthase subunit b CDS	294427	294897	forward	471	1	0.08	0	0	0	0	0	0		0.13	0.733393	0.13	1.26831	0.703027
ATP synthase subunit delta CDS	294912	295445	forward	534	87	5.84	64.5	10.69	0	0	0	0		2.83	0.00148479	-2.83	-5.34092	0.00118075
ATP synthase subunit alpha CDS	295458	296999	forward	1542	136	3.16	9.5	0.55	0	0	0	0		1.37	0.0427615	-1.37	-4.32688	0.0365744
ATP synthase gamma chain CDS	297050	297913	forward	864	139	5.76	48	4.92	0	0	0	0		3.62	0.000241292	-3.62	-5.51607	0.000186508
ATP synthase subunit beta CDS	297940	299322	forward	1383	6	0.16	0	0	0	0	0	0		0	0.995217	0	0.0253016	0.993874
ATP synthase epsilon chain CDS	299343	299762	forward	420	198	16.89	177	37.29	0	0	0	0		4.39	4.04755e-05	-4.39	-6.65515	3.03202e-05
Bifunctional protein GlmU CDS	300113	301483	forward	1371	91	2.38	3	0.19	0	0	0	0		0.73	0.185183	-0.73	-3.37717	0.165348
Glutamine--fructose-6-phosphate aminotransferase[isomerizing] CDS	301645	303474	forward	1830	56	1.1	126	6.09	0	0	0	0		2.21	0.00622867	-2.21	-5.5484	0.0051088
Type-1 fimbrial protein, A chain CDS	303782	304354	forward	573	33395.5	2088.04	14424	2227.52	1	0.21	0	0		7.17	6.72867e-08	-7.17	-10.2313	4.3591e-08
Chaperone protein FocC CDS	304402	305133	forward	732	43050.5	2107.04	15238	1842.08	1	0.17	0	0		7.45	3.57556e-08	-7.45	-10.4272	2.27214e-08
putative outer membrane usher protein ElfC CDS	305158	307680	forward	2523	45594.5	647.44	20943	734.54	5.5	0.27	1	0.03		5.01	9.79811e-06	-5.01	-7.91726	7.1259e-06
putative minor fimbrial subunit LpfD CDS	307691	308761	forward	1071	60141.5	2011.83	24830	2051.53	12331.5	1404.97	12035	975.97		0.95	0.112109	0.95	2.28773	0.0986879
Phosphate-binding protein PstS CDS	309009	310049	forward	1041	943	32.45	186	15.81	0	0	0	0		7.01	9.77449e-08	-7.01	-7.82585	6.38509e-08
Phosphate transport system permease protein PstC CDS	310137	311096	forward	960	1128.5	42.11	573	52.82	0	0	0	0		9.84	1.45534e-10	-9.84	-8.77548	7.50593e-11
Phosphate transport system permease protein PstA CDS	311096	311986	forward	891	2611	104.99	1049.5	104.23	0	0	0	0		13.06	8.79431e-14	-13.06	-9.81314	2.81402e-14
Phosphate import ATP-binding protein PstB CDS	312077	312850	forward	774	209	9.67	267	30.53	0	0	0	0		4.25	5.68513e-05	-4.25	-6.96676	4.27536e-05
Phosphate-specific transport system accessory protein PhoU CDS	312865	313590	forward	726	1550.5	76.51	692.5	84.41	0	0	0	0		11.11	7.74215e-12	-11.11	-9.14758	3.43728e-12
hypothetical protein CDS	314009	316507	forward	2499	19722	282.74	8552	302.83	5297	258.64	9479	329.44		1.53	0.029218	1.53	2.71765	0.0247406
hypothetical protein CDS	316652	316801	reverse	150	45807	10940.7	18861	11126.6	17277	14054.5	27878	16141.8		1.94	0.0115924	1.94	3.21266	0.00963863
hypothetical protein CDS	316977	318164	reverse	1188	7872	237.4	3916	291.69	0	0	0	0		16.8	1.59903e-17	-16.8	-11.4707	2.00257e-18
hypothetical protein CDS	318470	320878	forward	2409	24213	360.1	9884	363.07	489	24.77	6176	222.66		0.22	0.609467	-0.22	-0.194758	0.570929
6-phosphogluconate phosphatase CDS	321015	321680	reverse	666	13692	736.54	5625	747.38	0	0	0	0		19.66	2.20431e-20	-19.66	-12.138	1.14084e-21
Adenine permease AdeP CDS	321847	323184	forward	1338	5295	141.78	1199	79.3	0	0	0	0		13.06	8.70735e-14	-13.06	-10.3461	2.78032e-14
Quinone reductase CDS	323238	323804	reverse	567	2218.5	140.18	1206	188.22	0	0	0	0		11.92	1.21531e-12	-11.92	-9.75667	4.79395e-13
hypothetical protein CDS	323826	324575	reverse	750	428.5	20.47	232	27.37	0	0	0	0		6.83	1.48063e-07	-6.83	-7.45078	9.84202e-08
HTH-type transcriptional regulator YidZ CDS	324732	325691	reverse	960	2390	89.19	1254	115.59	0	0	1	0.09		13.78	1.65235e-14	-13.78	-9.04001	4.53333e-15
Multidrug resistance protein MdtL CDS	325666	326841	reverse	1176	3772	114.91	2230	167.8	0	0	0	0		13.44	3.62271e-14	-13.44	-10.5372	1.07442e-14
Low affinity tryptophan permease CDS	326974	328221	reverse	1248	29024.5	833.21	13174	934.1	0	0	99	6.89		6.38	4.18155e-07	-6.38	-7.21297	2.83788e-07
Tryptophanase CDS	328312	329727	reverse	1416	33240.5	841.03	15504	968.88	1	0.09	99	6.07		13.01	9.75379e-14	-13.01	-7.33907	3.15396e-14
tRNA modification GTPase MnmE CDS	330264	331628	reverse	1365	7107	186.53	3096	200.71	0	0	0	0		16.8	1.58319e-17	-16.8	-11.2578	1.97365e-18
Membrane protein insertase YidC CDS	331734	333380	reverse	1647	3	0.07	1	0.05	0	0	0	0		0.01	0.983547	0.01	0.0797423	0.980449
Ribonuclease P protein component CDS	333604	333930	reverse	327	4	0.44	14	3.79	0	0	0	0		0.36	0.436536	-0.36	-2.21729	0.40186
50S ribosomal protein L34 CDS	333980	334120	reverse	141	0	0	1	0.63	0	0	0	0		0.07	0.842054	0.07	0.755827	0.819695
Chromosomal replication initiator protein DnaA CDS	334727	336130	forward	1404	263	6.71	31	1.95	0	0	0	0		2.75	0.00177544	-2.75	-5.60211	0.00141828
Beta sliding clamp CDS	336135	337235	forward	1101	2	0.07	0	0	0	0	0	0		0.09	0.809593	0.09	0.902573	0.785728
DNA replication and repair protein RecF CDS	337235	338308	forward	1074	2364	78.86	688	56.69	0	0	0	0		11.8	1.57727e-12	-11.8	-9.43677	6.36374e-13
DNA gyrase subunit B CDS	338337	340751	forward	2415	3196	47.41	988	36.2	0	0	0	0		13.18	6.64459e-14	-13.18	-9.90727	2.06485e-14
hypothetical protein CDS	340991	341389	forward	399	1279	114.84	684	151.7	0	0	0	0		10.14	7.2532e-11	-10.14	-8.9798	3.61077e-11
Sugar phosphatase YidA CDS	341504	342316	forward	813	4449	196.05	2042	222.26	0	0	0	0		14.87	1.35325e-15	-14.87	-10.6341	2.9294e-16
hypothetical protein CDS	342360	343016	reverse	657	2871	156.56	1273	171.46	0	0	0	0		13.31	4.92314e-14	-13.31	-10.0039	1.50109e-14
HTH-type transcriptional regulator LutR CDS	343294	343983	forward	690	2267	117.71	971.5	124.59	0	0	0	0		12.5	3.17572e-13	-12.5	-9.65449	1.12765e-13
putative 2-dehydro-3-deoxygalactonokinase DgoK1 CDS	343980	344858	forward	879	2044.5	83.33	924.5	93.07	0	0	0	0		12.06	8.72865e-13	-12.06	-9.54148	3.36851e-13
2-dehydro-3-deoxy-6-phosphogalactonate aldolase CDS	344842	345459	forward	618	2287.5	132.61	1299.5	186.07	0	0	0	0		11.88	1.31104e-12	-11.88	-9.82265	5.19224e-13
D-galactonate dehydratase CDS	345456	346604	forward	1149	6235	194.41	2611.5	201.12	0	0	0	0		16.36	4.36675e-17	-16.36	-11.0531	6.3084e-18
D-galactonate transporter CDS	346724	348016	forward	1293	14380.5	398.46	5852	400.49	0	0	0	0		19.87	1.34063e-20	-19.87	-12.2008	6.27477e-22
Protein CbrA CDS	347977	349077	reverse	1101	3385.5	110.16	1855	149.09	0	0	0	0		13.34	4.58754e-14	-13.34	-10.3484	1.38535e-14
hypothetical protein CDS	349178	350392	forward	1215	8102.5	238.92	4066	296.13	0	0	3761	268.85		0.09	0.820803	-0.09	-0.585764	0.797346
hypothetical protein CDS	350394	350654	reverse	261	4816.5	661.14	1637	555.01	0	0	0	0		15.13	7.33491e-16	-15.13	-10.5541	1.48105e-16
Small heat shock protein IbpA CDS	351032	351445	forward	414	2502	216.52	1133	242.17	0	0	0	0		12.78	1.67673e-13	-12.78	-9.82388	5.70857e-14
Small heat shock protein IbpB CDS	351557	351985	forward	429	329	27.48	305	62.91	0	0	0	0		5.45	3.57571e-06	-5.45	-7.39534	2.56109e-06
Aspartate/alanine antiporter CDS	352181	353842	forward	1662	7574.5	163.28	3776.5	201.07	0	0	0	0		16.64	2.29233e-17	-16.64	-11.4184	3.02274e-18
Mannosyl-D-glycerate transport/metabolism systemrepressor MngR CDS	353839	354555	reverse	717	1878.5	93.86	668.5	82.5	0	0	0	0		11.74	1.79891e-12	-11.74	-9.27144	7.31467e-13
hypothetical protein CDS	354851	356467	forward	1617	4191.5	92.87	1301.5	71.22	1	0.08	1414	75.95		0.14	0.728785	-0.14	-0.692791	0.689918
6-phospho-alpha-glucosidase CDS	356467	357789	forward	1323	4901.5	132.73	2318.5	155.07	0	0	0	0		15.15	7.12061e-16	-15.15	-10.7854	1.42747e-16
HTH-type transcriptional activator RhaR CDS	357786	358679	reverse	894	28200	1130.1	11337	1122.15	0	0	642	62.37		1.52	0.0300985	-1.52	-4.41449	0.0255336
putative symporter YidK CDS	358846	360561	forward	1716	17366.5	362.58	7117.5	367.03	0	0	0	0		20.69	2.03606e-21	-20.69	-12.4679	7.12531e-23
Ulvan-active sulfatase CDS	360558	362051	forward	1494	6605.5	158.4	2356.5	139.58	0	0	0	0		16.53	2.97148e-17	-16.53	-11.0305	4.07208e-18
Inner membrane protein YidI CDS	362098	362547	reverse	450	2843	226.34	978	192.32	0	0	0	0		13.16	6.85588e-14	-13.16	-9.82632	2.13668e-14
Inner membrane protein YidH CDS	362655	363002	forward	348	2250.5	231.69	606	154.09	0	0	0	0		11.22	6.0774e-12	-11.22	-9.30343	2.65989e-12
Inner membrane protein YidG CDS	362992	363354	forward	363	1185	116.95	380	92.63	0	0	0	0		9.83	1.46246e-10	-9.83	-8.54627	7.54594e-11
hypothetical protein CDS	363351	363848	forward	498	2901	208.7	1524	270.8	0	0	0	0		12.94	1.15038e-13	-12.94	-10.1117	3.78731e-14
Multidrug resistance protein D CDS	363856	365040	reverse	1185	2384.5	72.09	1670	124.71	0	0	0	0		11.32	4.7634e-12	-11.32	-9.98819	2.06228e-12
Small toxic protein TisB CDS	365320	365409	reverse	90	1558	620.2	756	743.31	0	0	0	0		10.99	1.03163e-11	-10.99	-9.20083	4.64513e-12
Acetolactate synthase isozyme 1 large subunit CDS	366178	367866	forward	1689	5298.5	112.39	2951	154.61	0	0	0	0		14.88	1.31893e-15	-14.88	-10.9785	2.85215e-16
Acetolactate synthase isozyme 1 small subunit CDS	367870	368160	forward	291	6011.5	740.11	2597	789.71	0	0	0	0		16.16	6.98692e-17	-16.16	-11.0198	1.05653e-17
hypothetical protein CDS	368425	369720	forward	1296	21297	588.73	8628	589.11	0	0	14	0.94		17.89	1.28384e-18	-17.89	-9.0944	1.18739e-19
hypothetical protein CDS	369996	371465	forward	1470	42694	1040.53	19260	1159.39	1	0.08	518	30.61		3.46	0.000348063	-3.46	-5.49128	0.000270916
Transcriptional regulatory protein UhpA CDS	371627	372217	forward	591	3396	205.87	1475	220.85	0	0	821	120.65		0.26	0.547057	-0.26	-1.34517	0.508527
Signal transduction histidine-protein kinase/phosphatase UhpB CDS	372217	373719	forward	1503	912.5	21.75	431	25.38	0	0	0	0		9.28	5.30191e-10	-9.28	-8.4364	2.92058e-10
Membrane sensor protein UhpC CDS	373729	375048	forward	1320	4479.5	121.58	1649	110.54	0	0	0	0		15.05	8.85166e-16	-15.05	-10.51	1.82252e-16
Hexose-6-phosphate:phosphate antiporter CDS	375186	376577	forward	1392	5712	147.01	1949	123.9	0	0	0	0		15.81	1.54274e-16	-15.81	-10.795	2.56892e-17
IS200/IS605 family transposase IS200C CDS	376765	377223	forward	459	2895	225.97	1613	310.97	3	0.8	165	31.22		3.68	0.000207566	-3.68	-3.24766	0.000159878
Adenine deaminase CDS	377335	379101	reverse	1767	30905	626.61	11557	578.76	0	0	1	0.05		27.85	1.40796e-28	-27.85	-12.4336	2.85141e-31
Adenine permease AdeQ CDS	379276	380610	forward	1335	42560	1142.16	14161	938.65	2	0.18	2469	160.63		1.1	0.0795792	-1.1	-3.12012	0.0693184
hypothetical protein CDS	380663	381115	forward	453	4763	376.69	879	171.7	0	0	0	0		11.32	4.80159e-12	-11.32	-10.0202	2.08206e-12
hypothetical protein CDS	381231	381554	reverse	324	820.5	90.73	308.5	84.26	0	0	0	0		8.98	1.05504e-09	-8.98	-8.14573	5.94704e-10
hypothetical protein CDS	381538	381897	reverse	360	1259.5	125.34	671.5	165.06	0	0	0	0		10.1	7.9612e-11	-10.1	-8.9574	3.99314e-11
Purine ribonucleoside efflux pump NepI CDS	381992	383308	forward	1317	7146	194.39	2259	151.78	0	0	11	0.73		13.5	3.1858e-14	-13.5	-7.67201	9.35524e-15
hypothetical protein CDS	383510	393766	forward	10257	160322	559.99	64797	559.02	5	0.06	7207	61.03		1.33	0.0469337	-1.33	-3.59258	0.0402274
Transcriptional regulator HilA CDS	393818	395515	reverse	1698	69454	1465.43	30952	1613.03	2	0.14	1345	68.8		2.52	0.00300369	-2.52	-4.83526	0.00242985
hypothetical protein CDS	395718	397067	reverse	1350	66082	1753.7	28497.5	1867.95	0	0	0	0		26.78	1.65252e-27	-26.78	-14.3572	4.09041e-30
hypothetical protein CDS	397111	398262	reverse	1152	92086	2863.83	37695	2895.49	308189	32644.1	13920	1049.46		2.43	0.00370575	2.43	5.80603	0.0030103
Invasin IpaB CDS	398275	400056	reverse	1782	115282	2317.71	41833.5	2077.34	2038	139.55	5240	255.39		0.36	0.438354	-0.36	-0.905253	0.403633
Chaperone protein SicA CDS	400303	400800	reverse	498	17096	1229.9	10015	1779.56	5296	1297.65	642	111.97		0.69	0.203965	0.69	2.42643	0.182899
hypothetical protein CDS	401102	401395	reverse	294	14175	1727.35	7992	2405.47	0	0	0	0		18.57	2.68528e-19	-18.57	-12.3484	2.04841e-20
Lipoprotein 28 CDS	401605	402423	forward	819	19106	835.78	8705.5	940.59	11761	1752.27	5479	581.03		1.63	0.0233375	1.63	3.64929	0.019651
putative inner membrane transporter YicL CDS	402427	403350	reverse	924	14329	555.58	7381.5	706.91	11753	1552.09	5477	514.82		1.85	0.0142662	1.85	3.94491	0.0118842
Sugar efflux transporter C CDS	403461	404645	reverse	1185	29809	901.23	12896	963	1120	115.33	3173	232.56		0.01	0.970337	0.01	0.0466469	0.96466
Inner membrane symporter YicJ CDS	405670	407052	forward	1383	6366	164.91	2757.5	176.43	9125	805.1	2103	132.07		2.21	0.00622395	2.21	4.77194	0.00510353
Alpha-xylosidase CDS	407062	409380	forward	2319	7202.5	111.27	2992.5	114.19	0	0	0	0		16.94	1.13795e-17	-16.94	-11.2495	1.36738e-18
hypothetical protein CDS	409433	411142	reverse	1710	10727.5	224.75	5136	265.78	0	0	0	0		18.19	6.44416e-19	-18.19	-11.8813	5.45231e-20
Xanthine permease XanP CDS	411263	412654	reverse	1392	4230	108.87	949	60.33	0	0	0	0		12.24	5.81227e-13	-12.24	-10.0264	2.15541e-13
Sodium/glutamate symporter CDS	412933	414138	forward	1206	2476	73.55	471	34.56	0	0	0	0		9.53	2.94004e-10	-9.53	-9.14103	1.57124e-10
ATP-dependent DNA helicase RecG CDS	414172	416253	reverse	2082	2990	51.45	1406	59.76	0	0	0	0		13.33	4.63523e-14	-13.33	-10.0935	1.40183e-14
tRNA (guanosine(18)-2'-O)-methyltransferase CDS	416259	416915	reverse	657	2802.5	152.82	1545.5	208.16	0	0	0	0		12.66	2.16443e-13	-12.66	-10.0893	7.51999e-14
Bifunctional (p)ppGpp synthase/hydrolase SpoT CDS	416955	419063	reverse	2109	1246.5	21.17	910.5	38.2	0	0	0	0		9.26	5.48149e-10	-9.26	-9.11315	3.02321e-10
DNA-directed RNA polymerase subunit omega CDS	419082	419357	reverse	276	1217	157.97	510	163.51	0	0	0	0		10.33	4.64469e-11	-10.33	-8.76931	2.25336e-11
Guanylate kinase CDS	419412	420035	reverse	624	1	0.06	0	0	0	0	0	0		0.13	0.733393	0.13	1.26831	0.703027
DNA ligase B CDS	420293	421975	forward	1683	8995	191.48	4322	227.24	1.5	0.11	0	0		3.48	0.000329169	-3.48	-7.23839	0.000255765
hypothetical protein CDS	421972	422589	reverse	618	3977	230.55	983	140.75	74888.5	14786.5	96293	13532.8		10.58	2.60928e-11	10.58	8.94306	1.23712e-11
hypothetical protein CDS	422880	423704	reverse	825	5495	238.63	1291	138.47	9206	1361.62	38843	4089.22		9.62	2.38107e-10	9.62	5.93942	1.25965e-10
hypothetical protein CDS	423926	424789	reverse	864	2375	98.48	857	87.77	0	0	0	0		12.62	2.40172e-13	-12.62	-9.60902	8.38224e-14
Ribonuclease PH CDS	424916	425632	forward	717	3178	158.8	2162	266.83	0	0	0	0		12.33	4.71947e-13	-12.33	-10.3701	1.7183e-13
Orotate phosphoribosyltransferase CDS	425698	426339	forward	642	446.5	24.92	397.5	54.79	0	0	0	0		6.2	6.38136e-07	-6.2	-7.79962	4.38826e-07
Nucleoid occlusion factor SlmA CDS	426376	426972	reverse	597	1775.5	106.55	708.5	105.02	0	0	0	0		11.66	2.16669e-12	-11.66	-9.26914	8.92226e-13
Deoxyuridine 5'-triphosphate nucleotidohydrolase CDS	427079	427537	reverse	459	88	6.87	50	9.64	0	0	0	0		2.85	0.00140959	-2.85	-5.17264	0.00112032
Coenzyme A biosynthesis bifunctional protein CoaBC CDS	427515	428735	reverse	1221	5	0.15	1	0.07	0	0	0	0		0.02	0.953817	-0.02	-0.213834	0.945875
hypothetical protein CDS	428907	429575	forward	669	5273	282.38	1772	234.38	1	0.18	1897	246.28		0.13	0.742471	-0.13	-0.659062	0.712732
50S ribosomal protein L28 CDS	429792	430028	forward	237	0	0	0	0	0	0	0	0		0	NA	0	NA	NA
50S ribosomal protein L33 CDS	430049	430216	forward	168	1	0.21	0	0	0	0	0	0		0.13	0.733393	0.13	1.26831	0.703027
Formamidopyrimidine-DNA glycosylase CDS	430314	431123	forward	810	1468	64.93	296	32.34	0	0	0	0		8.33	4.63434e-09	-8.33	-8.46333	2.75933e-09
Phosphopantetheine adenylyltransferase CDS	431162	431641	reverse	480	0	0	0	0	0	0	0	0		0	NA	0	NA	NA
3-deoxy-D-manno-octulosonic acid transferase CDS	431649	432926	reverse	1278	1278	35.83	734	50.82	0	0	0	0		9.96	1.08412e-10	-9.96	-9.01758	5.49867e-11
Lipopolysaccharide core heptosyltransferase RfaQ CDS	433339	434397	forward	1059	3741	126.56	999.5	83.52	4	0.46	11037	905.18		0.61	0.243307	0.61	2.28596	0.219601
Lipopolysaccharide core biosynthesis protein RfaG CDS	434394	435518	forward	1125	602.5	19.19	261	20.53	0	0	1684.5	130.05		0.37	0.431295	0.37	1.83688	0.396648
Lipopolysaccharide core heptose(I) kinase RfaP CDS	435511	436308	forward	798	629.5	28.26	222.5	24.67	1.5	0.23	8020.5	872.93		1.39	0.0407511	1.39	4.04286	0.0347907
General stress protein A CDS	436351	437358	forward	1008	9	0.32	1.5	0.13	0.5	0.06	1189	102.45		4.41	3.8855e-05	4.41	7.50182	2.90713e-05
Lipopolysaccharide core heptose(II) kinase RfaY CDS	437384	438091	forward	708	3127.5	158.26	1051	131.36	0	0	0	0		13.45	3.57283e-14	-13.45	-9.94233	1.05814e-14
General stress protein A CDS	438116	439129	forward	1014	68	2.4	22.5	1.96	0	0	109	9.34		0.41	0.391275	0.41	1.46646	0.358786
Spore coat protein SA CDS	439138	440280	forward	1143	490	15.36	323	25.01	0	0	250	19		0.13	0.737514	-0.13	-0.675567	0.707144
hypothetical protein CDS	440318	441526	reverse	1209	1814.5	53.77	705	51.6	0	0	0	0		11.74	1.83354e-12	-11.74	-9.28217	7.47166e-13
Lipopolysaccharide heptosyltransferase 1 CDS	441523	442515	reverse	993	158	5.7	30	2.67	0	0	0	0		2.74	0.00183841	-2.74	-5.21972	0.00147106
ADP-heptose--LPS heptosyltransferase 2 CDS	442519	443565	reverse	1047	2	0.07	0	0	0	0	44.5	3.69		1.58	0.0264682	1.58	5.35572	0.0223348
ADP-L-glycero-D-manno-heptose-6-epimerase CDS	443575	444507	reverse	933	274	10.52	182	17.26	0	0	44.5	4.14		0.87	0.135868	-0.87	-2.02167	0.120214
Protein HtrL CDS	444796	445668	forward	873	20059	823.19	8010	811.91	2860	399.75	4023	400.24		0.78	0.166366	0.78	1.85478	0.148022
2-amino-3-ketobutyrate coenzyme A ligase CDS	445944	447140	forward	1197	8356.5	250.11	3958	292.6	0	0	0	0		17.22	6.02727e-18	-17.22	-11.5284	6.84918e-19
L-threonine 3-dehydrogenase CDS	447150	448175	forward	1026	5063.5	176.81	1897	163.61	1	0.12	0	0		4.33	4.68061e-05	-4.33	-7.76951	3.51046e-05
Undecaprenyl-phosphate 4-deoxy-4-formamido-L-arabinose transferase arnC CDS	448414	449448	forward	1035	33746.5	1168.14	14962.5	1279.25	19786	2332.69	33366	2799.92		2.58	0.00261246	2.58	3.7812	0.0021069
putative protein CDS	449435	450394	reverse	960	4621	172.45	1779.5	164.03	0	0	0	0		15.22	6.07571e-16	-15.22	-10.5836	1.18534e-16
Murein hydrolase activator EnvC CDS	450398	451657	reverse	1260	6732.5	191.43	1899.5	133.4	0	0	0	0		15.45	3.56327e-16	-15.45	-10.8706	6.52677e-17
2,3-bisphosphoglycerate-independent phosphoglycerate mutase CDS	451691	453235	reverse	1545	3301	76.55	1840.5	105.41	0	0	0	0		13.19	6.50495e-14	-13.19	-10.3223	2.01413e-14
putative protein YibN CDS	453480	453911	forward	432	1746	144.8	1522	311.76	0	0	0	0		9.7	1.9921e-10	-9.7	-9.67184	1.04626e-10
Glutaredoxin 3 CDS	454054	454305	forward	252	648	92.13	337	118.34	0	0	0	0		8.07	8.50481e-09	-8.07	-8.00984	5.17867e-09
Protein-export protein SecB CDS	454368	454835	forward	468	124.5	9.53	230	43.49	0	0	0	0		3.27	0.000542613	-3.27	-6.51252	0.000423932
Glycerol-3-phosphate dehydrogenase [NAD(P)+] CDS	454835	455854	forward	1020	120.5	4.23	229	19.87	0	0	0	0		3.21	0.000610514	-3.21	-6.48884	0.000478629
Serine acetyltransferase CDS	455934	456755	forward	822	1873	81.63	281	30.25	0	0	0	0		7.56	2.77337e-08	-7.56	-8.55623	1.74927e-08
hypothetical protein CDS	457186	457359	forward	174	2144	441.45	1508	766.91	0	0	0	0		10.98	1.05836e-11	-10.98	-9.84324	4.77024e-12
IS3 family transposase IS1397 CDS	457584	458186	forward	603	1814	107.78	930.5	136.55	0	0	0	0		11.39	4.03196e-12	-11.39	-9.44529	1.72565e-12
tRNA (cytidine(34)-2'-O)-methyltransferase CDS	458243	458716	reverse	474	1996	150.86	795.5	148.51	0	0	0	0		12.08	8.29894e-13	-12.08	-9.43206	3.1896e-13
L-lactate dehydrogenase CDS	458789	459979	reverse	1191	2624.5	78.95	1143.5	84.96	0	0	0	0		13.01	9.84231e-14	-13.01	-9.86882	3.1848e-14
Putative L-lactate dehydrogenase operon regulatory protein CDS	459976	460752	reverse	777	1047.5	48.3	520	59.22	0	0	0	0		9.64	2.2969e-10	-9.64	-8.65838	1.21306e-10
L-lactate permease CDS	460752	462407	reverse	1656	5478	118.51	1876.5	100.27	0	0	0	0		15.66	2.19538e-16	-15.66	-10.7397	3.78905e-17
Autotransporter adhesin UpaG CDS	462818	468049	reverse	5232	36352.5	248.93	14034.5	237.37	0	0	1274	21.15		1.07	0.0848036	-1.07	-3.7687	0.0740028
Inner membrane lipoprotein SadB CDS	468093	468776	reverse	684	16721.5	875.84	6035.5	780.82	0	0	462	58.66		1.44	0.0360232	-1.44	-4.11107	0.0306732
putative protein YibL CDS	469337	469699	reverse	363	5110	504.34	2290	558.24	0	0	259	61.97		1.26	0.054849	-1.26	-3.4816	0.0472462
hypothetical protein CDS	469983	470192	forward	210	1000.5	170.69	708.5	298.55	0	0	0	0		8.72	1.92613e-09	-8.72	-8.7913	1.1126e-09
Mannitol operon repressor CDS	470204	470791	reverse	588	621	37.84	181.5	27.31	0	0	0	0		7.45	3.58506e-08	-7.45	-7.56314	2.27898e-08
Mannitol-1-phosphate 5-dehydrogenase CDS	470791	471939	reverse	1149	1961.5	61.16	756	58.22	0	0	0	0		12.01	9.79038e-13	-12.01	-9.38603	3.80027e-13
PTS system mannitol-specific EIICBA component CDS	472168	474081	reverse	1914	4951	92.67	2466	114.01	0	0	0	0		15.03	9.35131e-16	-15.03	-10.8266	1.94012e-16
Inner membrane protein YiaW CDS	474618	474980	forward	363	153	15.1	51	12.43	0	0	0	0		3.81	0.000156609	-3.81	-5.63309	0.000119853
Inner membrane protein YibH CDS	474983	476119	forward	1137	7752.5	244.28	1667	129.74	0	0	0	0		14	1.01099e-14	-14	-10.8286	2.65943e-15
putative GST-like protein YibF CDS	476190	476798	forward	609	1155.5	67.98	444	64.51	0	0	0	0		10.14	7.16786e-11	-10.14	-8.64154	3.56457e-11
L-seryl-tRNA(Sec) selenium transferase CDS	476896	478287	forward	1392	8717	224.35	2166	137.69	0	0	0	0		15.52	2.98581e-16	-15.52	-11.1197	5.36829e-17
Selenocysteine-specific elongation factor CDS	478284	480128	forward	1845	13025	252.92	3990	191.37	0	0	435	20.48		1.26	0.0543851	-1.26	-3.75741	0.0468304
Alcohol dehydrogenase 2 CDS	480318	481469	forward	1152	26714	830.79	8288	636.63	0	0	1559	117.54		0.73	0.188264	-0.73	-2.95546	0.168311
Aldehyde dehydrogenase B CDS	481670	483208	forward	1539	13366	311.15	5133	295.14	0	0	0	0		19.6	2.50933e-20	-19.6	-12.0633	1.34388e-21
hypothetical protein CDS	483486	483671	forward	186	2652.5	510.91	1009.5	480.27	0	0	0	0		13.1	7.96679e-14	-13.1	-9.80044	2.51696e-14
hypothetical protein CDS	483688	484098	forward	411	4948.5	431.36	1325	285.28	0	0	0	0		13.95	1.11178e-14	-13.95	-10.397	2.94958e-15
Non-reducing end beta-L-arabinofuranosidase CDS	484170	486134	reverse	1965	8431	153.72	4562	205.44	0	0	0	0		16.72	1.89495e-17	-16.72	-11.6085	2.41773e-18
Inner membrane symporter YicJ CDS	486145	487545	reverse	1401	25955	663.73	11886.5	750.77	0	0	3	0.19		29.41	3.85679e-30	-29.41	-11.3513	5.20719e-33
HTH-type transcriptional activator RhaR CDS	487771	488586	forward	816	8038	352.91	3581	388.33	0	0	453	48.22		1.03	0.0934904	-1.03	-3.30965	0.0818357
L-ribulose-5-phosphate 4-epimerase SgbE CDS	488618	489313	reverse	696	1556	80.1	395	50.22	0	0	0	0		9.7	1.98944e-10	-9.7	-8.73899	1.04441e-10
L-ribulose-5-phosphate 3-epimerase UlaE CDS	489307	490167	reverse	861	6895	286.9	3022	310.59	0	0	0	0		16.67	2.15237e-17	-16.67	-11.219	2.79459e-18
3-keto-L-gulonate-6-phosphate decarboxylase SgbH CDS	490160	490822	reverse	663	9994	540.05	3757	501.44	0	0	0	0		18.34	4.58979e-19	-18.34	-11.6439	3.7181e-20
L-xylulose/3-keto-L-gulonate kinase CDS	490819	492315	reverse	1497	7551	180.71	3654.5	216.02	0	0	0.5	0.03		19.32	4.83895e-20	-19.32	-10.6091	2.84196e-21
2,3-diketo-L-gulonate-binding periplasmic protein YiaO CDS	492319	493305	reverse	987	9296.5	337.45	4478	401.47	50158	6201.02	57638.5	5071.97		6.09	8.20614e-07	6.09	6.73078	5.68558e-07
Sialic acid TRAP transporter large permease protein SiaM CDS	493318	494595	reverse	1278	13508.5	378.69	5854.5	405.37	872	83.26	11127	756.19		4.11	7.70754e-05	4.11	1.43922	5.83442e-05
2,3-diketo-L-gulonate TRAP transporter small permease protein YiaM CDS	494598	495071	reverse	474	20288	1533.44	5684	1061.13	1	0.26	2847	521.66		0.44	0.362539	-0.44	-1.80696	0.331457
putative protein YhcH CDS	495189	495656	reverse	468	14644.5	1121.07	6532	1235.07	0	0	0	0		19.74	1.82796e-20	-19.74	-12.2775	8.98091e-22
2,3-diketo-L-gulonate reductase CDS	495667	496665	reverse	999	3186.5	114.28	1306	115.68	0	0	0	0		13.79	1.62988e-14	-13.79	-10.1034	4.46713e-15
DNA-binding transcriptional repressor YiaJ CDS	496882	497715	forward	834	965	41.45	520	55.17	0	0	0	0		9.24	5.77531e-10	-9.24	-8.58999	3.19695e-10
Hydrogenase-4 component A CDS	497817	498290	forward	474	3403.5	257.25	1033.5	192.94	0	0	0	0		13.32	4.7636e-14	-13.32	-9.98102	1.44387e-14
Valine--pyruvate aminotransferase CDS	498329	499582	reverse	1254	2285.5	65.3	939.5	66.3	3708	360.81	1750	121.21		2.82	0.00150113	2.82	5.0538	0.00119475
Periplasmic alpha-amylase CDS	499760	501790	reverse	2031	10692	188.61	4133	180.07	0	0	0	0		18.65	2.26358e-19	-18.65	-11.7562	1.67419e-20
hypothetical protein CDS	502110	502934	forward	825	2701	117.29	921	98.79	0	0	0	0		12.95	1.11771e-13	-12.95	-9.74813	3.66451e-14
Xylose operon regulatory protein CDS	503042	504220	reverse	1179	802.5	24.39	739.5	55.5	0	0	0	0		7.54	2.90648e-08	-7.54	-8.63244	1.8365e-08
Xylose transport system permease protein XylH CDS	504298	505479	reverse	1182	5604.5	169.87	3196	239.27	0	0	0	0		14.99	1.03238e-15	-14.99	-11.0681	2.17209e-16
Xylose import ATP-binding protein XylG CDS	505457	506998	reverse	1542	35569	826.4	14097	808.97	0	0	0	0		24.01	9.6655e-25	-24.01	-13.4469	8.91731e-27
D-xylose-binding periplasmic protein CDS	507076	508068	reverse	993	29686	1071.05	12996.5	1158.16	60	7.37	829	72.51		20.87	1.33674e-21	-20.87	-3.51195	4.36154e-23
Xylose isomerase CDS	508434	509756	forward	1323	16346	442.65	7101	474.95	0	0	0	0		20.29	5.07972e-21	-20.29	-12.4162	2.06892e-22
Xylulose kinase CDS	509828	511282	forward	1455	16353	402.66	8216	499.68	0	0	0	0		19.74	1.82796e-20	-19.74	-12.4923	8.94796e-22
Inner membrane protein YiaB CDS	511451	511792	forward	342	9095.5	952.81	3460	895.24	1190.5	424.76	2424	615.58		0.88	0.131318	0.88	1.83179	0.11607
Inner membrane protein YiaA CDS	511837	512274	forward	438	24415.5	1997.09	8785.5	1774.94	1155.5	321.91	3054	605.59		0.16	0.684553	0.16	0.493138	0.646237
O-acetyltransferase WecH CDS	512316	513311	reverse	996	39893	1434.97	14240.5	1265.19	4131	506.1	3438	299.8		0.46	0.346193	0.46	1.42909	0.316124
hypothetical protein CDS	513486	513794	forward	309	4969	576.12	2248	643.77	0	0	0	0		15.32	4.8148e-16	-15.32	-10.7802	9.13338e-17
Glycine--tRNA ligase alpha subunit CDS	513889	514800	forward	912	151	5.93	43	4.17	0	0	0	0		3.48	0.000333871	-3.48	-5.48751	0.000259644
Glycine--tRNA ligase beta subunit CDS	514810	516879	forward	2070	7	0.12	2	0.09	0	0	0	0		0.09	0.814289	-0.09	-0.766468	0.790835
hypothetical protein CDS	517141	517353	forward	213	4798	807.02	2336	970.48	0	0	0	0		14.99	1.03372e-15	-14.99	-10.7709	2.17724e-16
Cold shock protein CspA CDS	517541	517753	reverse	213	274	46.09	235	97.63	0	0	0	0		5.13	7.45035e-06	-5.13	-7.08991	5.39496e-06
hypothetical protein CDS	518034	518324	reverse	291	624	76.82	263	79.97	0	0	0	0		8.14	7.22857e-09	-8.14	-7.83147	4.37228e-09
hypothetical protein CDS	518758	519468	forward	711	4259	214.61	1842.5	229.31	1	0.17	0	0		4.19	6.47801e-05	-4.19	-7.64014	4.88766e-05
Glyoxylate/hydroxypyruvate reductase B CDS	519518	520492	reverse	975	3685	135.41	1713.5	155.51	0	0	0	0		14.13	7.43656e-15	-14.13	-10.3789	1.90934e-15
putative lipoprotein YiaD CDS	520596	521255	reverse	660	3099	168.22	1418	190.12	0	0	0	0		13.53	2.96533e-14	-13.53	-10.1284	8.62775e-15
Biotin sulfoxide reductase CDS	521408	523741	forward	2334	8355	128.25	2841.5	107.73	0	0	0	0		17.34	4.52561e-18	-17.34	-11.3232	4.96962e-19
Peptidyl-lysine N-acetyltransferase YiaC CDS	523710	524150	reverse	441	3557	288.97	2010.5	403.42	0	0	0	0		13.4	3.95599e-14	-13.4	-10.4331	1.18306e-14
DNA-3-methyladenine glycosylase 1 CDS	524147	524710	reverse	564	1270	80.67	474	74.37	0	0	0	0		10.44	3.64073e-11	-10.44	-8.75448	1.75081e-11
hypothetical protein CDS	524868	525566	forward	699	1723	88.31	837	105.96	0	0	0	0		11.33	4.69449e-12	-11.33	-9.34215	2.02928e-12
putative MFS-type transporter YhjX CDS	525795	527003	forward	1209	11137	330.03	3480	254.71	0	0	0	0		18.12	7.59125e-19	-18.12	-11.6571	6.59366e-20
Kdo(2)-lipid A phosphoethanolamine 7''-transferase CDS	527327	529018	forward	1692	9818	207.89	4948	258.77	0	0	0	0		17.64	2.2764e-18	-17.64	-11.7852	2.24874e-19
hypothetical protein CDS	529698	529871	forward	174	2297	472.95	1504	764.87	0	0	0	0		11.43	3.70089e-12	-11.43	-9.90171	1.57146e-12
IS3 family transposase IS1397 CDS	530096	530698	forward	603	2642	156.97	1260	184.9	0	0	0	0		12.86	1.38978e-13	-12.86	-9.92856	4.64408e-14
Periplasmic dipeptide transport protein CDS	531367	532974	forward	1608	5555	123.77	2148	118.21	0	0	0	0		15.94	1.13639e-16	-15.94	-10.843	1.83602e-17
Dipeptide transport system permease protein DppB CDS	533125	534144	forward	1020	5772.5	202.75	1866	161.88	0	0	0	0		15.63	2.34986e-16	-15.63	-10.7681	4.09268e-17
Dipeptide transport system permease protein DppC CDS	534154	535056	forward	903	1071	42.49	206.5	20.24	0	0	0	0		7.26	5.4879e-08	-7.26	-7.98728	3.53305e-08
Dipeptide transport ATP-binding protein DppD CDS	535067	536050	forward	984	4730	172.22	2586.5	232.6	0	0	0	0		14.54	2.9098e-15	-14.54	-10.8118	6.79651e-16
Oligopeptide transport ATP-binding protein OppF CDS	536047	537051	forward	1005	4663.5	166.25	1736	152.85	0	0	0	0		15.22	6.02815e-16	-15.22	-10.5738	1.17063e-16
Inner membrane transport protein YhjV CDS	537081	538352	reverse	1272	13618	383.56	4448	309.43	0	0	0	0		19.22	6.06416e-20	-19.22	-11.9729	3.71164e-21
Small toxic polypeptide LdrD CDS	538828	538935	forward	108	2668	885.05	1431	1172.48	0	0	0	0		12.58	2.61384e-13	-12.58	-10.0061	9.18727e-14
Small toxic polypeptide LdrD CDS	539311	539418	forward	108	1843	611.37	369	302.34	0	0	0	0		8.95	1.11632e-09	-8.95	-8.77431	6.31512e-10
Cellulose biosynthesis protein BcsG CDS	539505	541184	reverse	1680	4761.5	101.54	2063	108.66	233	16.92	10915	564.28		2.09	0.00812039	2.09	2.15277	0.00668415
hypothetical protein CDS	541181	541372	reverse	192	275	51.31	58	26.73	0	0	0	0		4.16	6.84865e-05	-4.16	-6.12576	5.17039e-05
Cyclic di-GMP binding protein BcsE CDS	541369	542928	reverse	1560	15608.5	358.46	6329	359.01	0	0	0	0		20.24	5.76073e-21	-20.24	-12.3129	2.39814e-22
Protein YhjR CDS	543212	543400	forward	189	2542	481.86	602	281.86	0	0	253	116.26		0.61	0.24564	-0.61	-2.16078	0.221816
Cellulose biosynthesis protein BcsQ CDS	543412	544164	forward	753	6723.5	319.89	1872.5	220.05	0	0	0	0		15.35	4.4321e-16	-15.35	-10.8576	8.29773e-17
Cellulose synthase catalytic subunit [UDP-forming] CDS	544161	544358	forward	198	78.5	14.2	113.5	50.72	0	0	0	0		2.61	0.00242956	-2.61	-5.67587	0.00195447
Cellulose synthase catalytic subunit [UDP-forming] CDS	544518	546779	forward	2262	6716	106.37	3692	144.43	0	0	0	0		15.8	1.59202e-16	-15.8	-11.3009	2.65815e-17
Cyclic di-GMP-binding protein CDS	546826	549129	forward	2304	16332	253.96	5114.5	196.43	0	0	166	6.26		3.06	0.000878865	-3.06	-5.43719	0.000693164
Endoglucanase CDS	549136	550242	forward	1107	2674.5	86.56	824.5	65.91	0	0	0	0		12.52	3.01038e-13	-12.52	-9.65674	1.06555e-13
Cellulose synthase operon protein C CDS	550224	553697	forward	3474	14126.5	145.68	6621	168.65	0	0	1	0.03		22.6	2.48893e-23	-22.6	-11.4707	4.03247e-25
putative cyclic di-GMP phosphodiesterase PdeK CDS	553818	555767	forward	1950	2990	54.93	1568	71.15	0	0	0	0		13.05	8.95039e-14	-13.05	-10.1529	2.86799e-14
Aerobic C4-dicarboxylate transport protein CDS	555950	557236	forward	1287	1969	54.81	540	37.13	0	0	0	0		10.86	1.38015e-11	-10.86	-9.13191	6.30136e-12
Protein YhjJ CDS	557456	558952	forward	1497	11207	268.21	5172	305.72	0	0	1	0.06		21.52	3.0204e-22	-21.52	-11.1361	7.81606e-24
hypothetical protein CDS	559156	559581	forward	426	13677.5	1150.28	4905.5	1018.98	0	0	0	0		19.6	2.50425e-20	-19.6	-12.0494	1.33552e-21
hypothetical protein CDS	559581	559835	forward	255	3538	497.08	1365.5	473.85	0	0	0	0		14.19	6.4062e-15	-14.19	-10.2121	1.62029e-15
hypothetical protein CDS	559935	560414	forward	480	19816	1479.04	6914.5	1274.71	0.5	0.13	747	135.16		1.65	0.0225008	-1.65	-3.74679	0.0189212
hypothetical protein CDS	560436	560738	forward	303	22866.5	2703.73	9603.5	2804.65	2.5	1.01	2779	796.58		0.72	0.190534	-0.72	-2.28396	0.170469
hypothetical protein CDS	560800	561384	forward	585	9551	584.92	4110.5	621.77	0	0	267	39.64		1.73	0.0186438	-1.73	-4.25406	0.0156106
2-dehydro-3-deoxygluconokinase CDS	561356	562285	reverse	930	8415	324.17	3020.5	287.4	0	0	0	0		17.53	2.93008e-18	-17.53	-11.3725	2.99338e-19
Cyclic di-GMP phosphodiesterase PdeH CDS	562517	563284	forward	768	4056.5	189.23	591.5	68.15	0	0	0	0		9.43	3.73771e-10	-9.43	-9.59784	2.02361e-10
hypothetical protein CDS	563354	565414	forward	2061	29463.5	512.17	14687.5	630.61	0	0	0	0		22.28	5.28338e-23	-22.28	-13.3052	9.62992e-25
Inner membrane metabolite transport protein YhjE CDS	565596	566918	reverse	1323	3730	101.01	1758	117.58	11806	1088.89	6090	399.8		3.74	0.000181884	3.74	5.87737	0.000139687
Inner membrane protein YhjD CDS	567310	568323	reverse	1014	4377.5	154.67	1394	121.65	0	0	0	0		14.5	3.17472e-15	-14.5	-10.3702	7.49387e-16
HTH-type transcriptional regulator DmlR CDS	568372	569343	reverse	972	5270.5	194.26	2233	203.29	0	0	0	0		15.68	2.112e-16	-15.68	-10.8254	3.63089e-17
Putative HTH-type transcriptional regulator YhjB CDS	569791	570393	forward	603	15930	946.46	6032	885.19	33220	6722.37	58152	8375.84		5.4	4.00986e-06	5.4	5.682	2.87566e-06
Cytoplasmic trehalase CDS	570444	572093	reverse	1650	13458	292.21	7186	385.38	0	0	0	0		18.65	2.26358e-19	-18.65	-12.2509	1.67578e-20
hypothetical protein CDS	572498	573895	forward	1398	49914	1279.15	19066	1206.82	0	0	103	6.4		7.26	5.45107e-08	-7.26	-7.78383	3.50811e-08
Glutamate decarboxylase alpha CDS	574106	575506	forward	1401	19387	495.77	8005	505.61	0	0	29	1.8		12.98	1.0541e-13	-12.98	-8.103	3.42442e-14
HTH-type transcriptional regulator GadX CDS	575866	576690	forward	825	77478	3364.57	26523	2844.85	0	0	0	0		27.68	2.10532e-28	-27.68	-14.4328	4.73744e-31
HTH-type transcriptional regulator GadW CDS	577059	577787	forward	729	10225	502.51	4095	497.07	10	1.67	15319	1825.09		0.25	0.556436	0.25	1.1407	0.517746
hypothetical protein CDS	577932	578213	forward	282	1193	151.56	389.5	122.22	0	0	0	0		9.92	1.20282e-10	-9.92	-8.57049	6.13317e-11
Multidrug resistance protein MdtF CDS	578150	581263	reverse	3114	11590.5	133.35	4894	139.07	0	0	0	0		18.9	1.24961e-19	-18.9	-11.9218	8.49192e-21
Multidrug resistance protein MdtE CDS	581288	582445	reverse	1158	8332.5	257.79	4541	347	0	0	0	0		16.65	2.25873e-17	-16.65	-11.5957	2.95302e-18
hypothetical protein CDS	582505	582783	forward	279	6369	817.85	2420.5	767.7	0	0	0	0		16.48	3.29919e-17	-16.48	-11.0227	4.58798e-18
Transcriptional regulator GadE CDS	582784	583311	reverse	528	10867	737.36	4704	788.36	0	0	0	0		18.57	2.67446e-19	-18.57	-11.8457	2.02811e-20
Protein HdeD CDS	584108	584680	reverse	573	8248	515.7	3180	491.09	0	0	0	0		17.54	2.85107e-18	-17.54	-11.3926	2.89341e-19
Acid stress chaperone HdeA CDS	584935	585267	forward	333	29014	3121.54	11839	3146.02	0	0	827	215.7		1.3	0.0500002	-1.3	-4.10842	0.042912
Acid stress chaperone HdeB CDS	585371	585709	forward	339	9132	965.1	2416	630.65	0	0	0	0		16.16	6.89565e-17	-16.16	-11.2388	1.03962e-17
Protein SapB CDS	585845	586420	forward	576	39630.5	2464.98	19330	2969.62	0	0	0	0		23.78	1.66566e-24	-23.78	-13.7067	1.83658e-26
Hemin import ATP-binding protein HmuV CDS	586472	587242	reverse	771	19131.5	889	9219	1058.09	0	0	0	0		20.59	2.58229e-21	-20.59	-12.6888	9.61614e-23
Hemin transport system permease protein HmuU CDS	587239	588195	reverse	957	5849	218.97	1988	183.82	0	0	0	0		15.89	1.2806e-16	-15.89	-10.8251	2.08919e-17
hypothetical protein CDS	588280	588903	reverse	624	1685	96.74	759.5	107.7	0	0	0	0		11.39	4.11085e-12	-11.39	-9.26906	1.76034e-12
Intracellular heme transport protein HutX CDS	588903	589397	reverse	495	1523	110.23	801.5	143.28	0	0	0	0		10.75	1.7937e-11	-10.75	-9.2152	8.35097e-12
Anaerobilin synthase CDS	589410	590669	reverse	1260	6291	178.88	3407	239.27	0	0	0	0		15.62	2.42328e-16	-15.62	-11.2027	4.24238e-17
Hemin-binding periplasmic protein HmuT CDS	590767	591681	reverse	915	1212	47.46	860	83.17	0	0	1089	103.37		0	0.995909	0	-0.0137814	0.994789
Hemin receptor CDS	592365	594347	forward	1983	9267	167.43	2533.5	113.05	0	0	0	0		16.46	3.42925e-17	-16.46	-11.2879	4.7983e-18
Hemin transport protein HemS CDS	594396	595424	forward	1029	11381	396.25	4524.5	389.09	0	0	0	0		18.9	1.25055e-19	-18.9	-11.8607	8.52647e-21
HTH-type transcriptional regulator DctR CDS	595485	596015	reverse	531	32044	2162.01	11462	1910.1	0	0	2152	351.99		0.66	0.216862	-0.66	-2.84551	0.195
Outer membrane protein Slp CDS	596168	596734	reverse	567	66447	4198.54	24019	3748.55	0	0	964	147.66		1.69	0.0206007	-1.69	-4.89785	0.0173048
hypothetical protein CDS	596979	598202	reverse	1224	20903	611.83	7601	549.52	0	0	0	0		21.51	3.08049e-22	-21.51	-12.6503	8.11021e-24
hypothetical protein CDS	598783	599784	reverse	1002	23823	851.79	11261	994.49	0	0	0	0		21.63	2.33536e-22	-21.63	-12.9841	5.88569e-24
hypothetical protein CDS	599892	600188	forward	297	3048	367.67	1576	469.56	0	0	0	0		13.16	6.93158e-14	-13.16	-10.1722	2.16651e-14
Arsenate reductase CDS	600322	600747	reverse	426	2020	169.88	402.5	83.61	0	0	0	0		9.2	6.27838e-10	-9.2	-8.89884	3.48249e-10
Arsenical pump membrane protein CDS	600760	602049	reverse	1290	12380	343.82	2555.5	175.3	0	0	0	0		15.31	4.8823e-16	-15.31	-11.4391	9.30537e-17
Arsenical pump-driving ATPase CDS	602092	603843	reverse	1752	3526.5	72.11	2219	112.08	0	0	0	0		12.97	1.06991e-13	-12.97	-10.4752	3.4813e-14
Arsenical resistance operon trans-acting repressor ArsD CDS	603861	604223	reverse	363	1645	162.35	316.5	77.15	3	1.01	4784	1144.63		0.72	0.188736	0.72	2.4588	0.168818
hypothetical protein CDS	604271	604624	reverse	354	1003.5	101.56	1076.5	269.09	0	0	0	0		7.76	1.74559e-08	-7.76	-9.02574	1.08805e-08
hypothetical protein CDS	605163	605336	reverse	174	0	0	0	0	0	0	0	0		0	NA	0	NA	NA
Glutathione reductase CDS	605501	606853	reverse	1353	2471	65.43	1190	77.83	0	0	0	0		12.6	2.5288e-13	-12.6	-9.84063	8.86559e-14
Ribosomal RNA large subunit methyltransferase J CDS	606925	607767	reverse	843	1133	48.15	1104	115.89	0	0	0	0		8.27	5.40289e-09	-8.27	-9.13768	3.23639e-09
Oligopeptidase A CDS	607970	610012	forward	2043	5998	105.18	2537	109.89	0	0	0	0		16.19	6.50349e-17	-16.19	-11.0047	9.74645e-18
Ribosomal RNA small subunit methyltransferase J CDS	610020	610772	forward	753	1011	48.1	958.5	112.64	0	0	0	0		8.04	9.02556e-09	-8.04	-8.96608	5.50389e-09
Dipeptide and tripeptide permease B CDS	610821	612290	reverse	1470	5950	145.01	2993.5	180.2	0	0	0	0		15.7	2.01169e-16	-15.7	-11.0885	3.43581e-17
Universal stress protein A CDS	612606	613040	reverse	435	2336	192.39	836	170.06	0	0	0	0		12.54	2.8774e-13	-12.54	-9.58003	1.01525e-13
Universal stress protein B CDS	613431	613766	forward	336	2846	303.46	1776	467.73	0	0	0	0		12.29	5.16337e-13	-12.29	-10.174	1.89269e-13
Low-affinity inorganic phosphate transporter 1 CDS	613837	615336	reverse	1500	1678	40.08	631	37.22	0	0	0	0		11.43	3.73101e-12	-11.43	-9.15067	1.58677e-12
putative protein CDS	615568	616770	forward	1203	8454	251.77	2542	186.98	0	0	0	0		16.74	1.81376e-17	-16.74	-11.2411	2.29373e-18
Inner membrane protein YhiM CDS	617085	618137	reverse	1053	51425	1749.65	22178	1863.74	24	2.78	2328	192.02		2.94	0.00114309	-2.94	-3.58596	0.000905671
hypothetical protein CDS	618520	620109	forward	1590	27944	629.65	10881	605.57	1	0.08	188	10.27		6.53	2.94453e-07	-6.53	-6.17364	1.98444e-07
hypothetical protein CDS	620371	621993	forward	1623	37713	832.49	13984	762.44	0	0	0	0		24.29	5.16547e-25	-24.29	-13.4863	4.27958e-27
hypothetical protein CDS	622359	623426	forward	1068	8357	280.34	2483	205.73	0	0	0	0		16.63	2.36255e-17	-16.63	-11.2151	3.13302e-18
Ribosome-associated ATPase CDS	623423	626158	forward	2736	8553.5	112	4322	139.78	0	0	0	0		17.09	8.15361e-18	-17.09	-11.595	9.57737e-19
Inner membrane transport permease YhhJ CDS	626158	627282	forward	1125	3131	99.71	2501.5	196.76	0	0	0	0		11.68	2.08814e-12	-11.68	-10.4301	8.57058e-13
D-tagatose-1,6-bisphosphate aldolase subunit KbaY CDS	627373	628224	reverse	852	16699.5	702.21	5129	532.7	100	14.32	2502	255.05		1.83	0.0146296	-1.83	-1.20583	0.0122001
Phosphocarrier protein HPr CDS	628255	628524	reverse	270	11801	1565.89	5409	1772.74	1	0.45	120.5	38.76		7.06	8.67972e-08	-7.06	-5.62663	5.65822e-08
Xylulose kinase CDS	628514	630022	reverse	1509	29408.5	698.21	12366	725.16	1	0.08	120.5	6.94		10.28	5.22801e-11	-10.28	-6.85011	2.55283e-11
PTS system galactitol-specific EIIC component CDS	630015	631373	reverse	1359	27369	721.51	9869	642.61	0	0	0	0		22.71	1.93699e-23	-22.71	-13.0202	3.05107e-25
PTS system galactitol-specific EIIB component CDS	631450	631731	reverse	282	16562.5	2104.18	6777	2126.57	0	0	0	0		20.49	3.25154e-21	-20.49	-12.4009	1.23652e-22
hypothetical protein CDS	631728	632201	reverse	474	29500.5	2229.75	12908	2409.75	1	0.26	704	129		2.29	0.00515728	-2.29	-4.53273	0.00421611
Mannosyl-D-glycerate transport/metabolism systemrepressor MngR CDS	632226	632972	reverse	747	12998.5	623.42	6255.5	741.02	0	0	35	4.07		10.34	4.56136e-11	-10.34	-7.43756	2.21191e-11
Nickel-responsive regulator CDS	633171	633572	reverse	402	1910	170.22	821	180.72	0	0	0	0		11.89	1.30284e-12	-11.89	-9.41632	5.1539e-13
Nickel import ATP-binding protein NikE CDS	633577	634383	reverse	807	3141	139.44	931	102.09	0	0	0	0		12.91	1.24313e-13	-12.91	-9.84874	4.11485e-14
Nickel import ATP-binding protein NikD CDS	634380	635144	reverse	765	5121	239.83	1115	128.97	0	0	0	0		12.68	2.10981e-13	-12.68	-10.2653	7.31598e-14
Nickel transport system permease protein NikC CDS	635144	635977	reverse	834	5256.5	225.81	2332.5	247.48	0	0	0	0		15.58	2.64824e-16	-15.58	-10.848	4.68387e-17
Nickel transport system permease protein NikB CDS	635974	636918	reverse	945	4693.5	177.94	2031.5	190.23	0	0	0	0		15.19	6.45331e-16	-15.19	-10.676	1.27062e-16
Nickel-binding periplasmic protein CDS	636918	638492	reverse	1575	5108	116.19	2978	167.32	0	0	0	0		14.56	2.76261e-15	-14.56	-10.9504	6.41542e-16
hypothetical protein CDS	638603	639190	reverse	588	987.5	60.17	280	42.14	0	0	0	0		8.76	1.73486e-09	-8.76	-8.19201	9.96647e-10
3-oxoacyl-[acyl-carrier-protein] synthase 2 CDS	639192	640421	reverse	1230	2720.5	79.24	1312	94.39	0	0	0	0		12.94	1.15628e-13	-12.94	-9.9757	3.81177e-14
3-oxoacyl-[acyl-carrier-protein] reductase FabG CDS	640418	641149	reverse	732	2099.5	102.76	706.5	85.41	0	0	0	0		12	1.01032e-12	-12	-9.38633	3.93574e-13
hypothetical protein CDS	641149	641613	reverse	465	502	38.68	69.5	13.23	0	0	0	0		4.3	4.97154e-05	-4.3	-6.65728	3.72978e-05
3-oxoacyl-[acyl-carrier-protein] synthase 2 CDS	641610	642779	reverse	1170	4447.5	136.19	2437	184.32	0	0	0	0		14.31	4.90614e-15	-14.31	-10.7273	1.21218e-15
hypothetical protein CDS	642781	643365	reverse	585	1261	77.23	123	18.61	0	0	0	0		5.11	7.79892e-06	-5.11	-7.67677	5.65264e-06
hypothetical protein CDS	643362	645680	reverse	2319	5633	87.03	3093	118.02	0	0	0	0		15.16	6.96237e-16	-15.16	-11.0563	1.39122e-16
Outer-membrane lipoprotein carrier protein CDS	645649	646254	reverse	606	2616.5	154.69	387	56.51	0	0	0	0		8.34	4.57099e-09	-8.34	-9.00612	2.71956e-09
1,4-dihydroxy-2-naphthoyl-CoA hydrolase CDS	646251	646673	reverse	423	1013.5	85.84	919	192.25	0	0	0	0		8.16	6.94403e-09	-8.16	-8.94499	4.19548e-09
hypothetical protein CDS	646677	648353	reverse	1677	6479	138.41	1381	72.87	0	0	0	0		13.31	4.85127e-14	-13.31	-10.5723	1.4759e-14
hypothetical protein CDS	648344	648697	reverse	354	2293.5	232.11	1142	285.47	0	0	0	0		12.25	5.58342e-13	-12.25	-9.75517	2.05923e-13
hypothetical protein CDS	648684	650045	reverse	1362	2933	77.15	1653.5	107.43	0	0	0	0		12.75	1.79209e-13	-12.75	-10.1639	6.12682e-14
hypothetical protein CDS	650042	650623	reverse	582	1460.5	89.91	303.5	46.15	0	0	0	0		8.48	3.31239e-09	-8.48	-8.48321	1.94838e-09
Acyl carrier protein CDS	650628	650879	reverse	252	1081.5	153.76	391.5	137.47	0	0	0	0		9.85	1.42774e-10	-9.85	-8.50858	7.34753e-11
hypothetical protein CDS	650891	651148	reverse	258	489.5	67.97	336.5	115.41	0	0	0	0		6.83	1.46231e-07	-6.83	-7.77714	9.71364e-08
hypothetical protein CDS	651123	651962	reverse	840	1308.5	55.81	708	74.58	0	0	0	0		10.19	6.50094e-11	-10.19	-9.01834	3.21829e-11
hypothetical protein CDS	651941	652663	reverse	723	6776.5	335.79	1769	216.51	0	0	0	0		14.96	1.08568e-15	-14.96	-10.8134	2.30379e-16
L-tyrosine C(3)-methyltransferase CDS	652704	653762	reverse	1059	22642	765.99	9247	772.67	0	0	0	0		21.89	1.29128e-22	-21.89	-12.8354	2.90566e-24
hypothetical protein CDS	653831	654208	reverse	378	22282	2111.87	8211	1922.19	0	0	0	0		21.83	1.48263e-22	-21.83	-12.7485	3.46969e-24
Putative transport protein YhhT CDS	654600	655649	reverse	1050	39699	1354.55	15987	1347.31	0	0	0	0		24.46	3.43925e-25	-24.46	-13.6095	2.24434e-27
putative MFS-type transporter YhhS CDS	655748	656998	forward	1251	2383.5	68.26	1337.5	94.61	0	0	1294	89.84		0.07	0.844737	-0.07	-0.476433	0.822687
hypothetical protein CDS	657002	657559	reverse	558	138.5	8.89	11.5	1.82	0	0	0	0		1.51	0.0308762	-1.51	-4.45384	0.0262003
Queuosine precursor transporter CDS	657632	658297	reverse	666	7622	410.02	2818	374.42	0	0	0	0		17.19	6.52056e-18	-17.19	-11.2548	7.48309e-19
Sulfur carrier protein TusA CDS	658518	658763	forward	246	1249	181.9	893	321.22	0	0	0	0		9.32	4.74692e-10	-9.32	-9.1038	2.59885e-10
hypothetical protein CDS	658978	659286	forward	309	412.5	47.83	215	61.57	0	0	0	0		6.75	1.76852e-07	-6.75	-7.37346	1.17954e-07
Zinc/cadmium/lead-transporting P-type ATPase CDS	659319	661517	reverse	2199	4364.5	71.11	1830	73.64	0	0	0	0		14.97	1.0763e-15	-14.97	-10.5562	2.2766e-16
hypothetical protein CDS	661591	662217	reverse	627	2745	156.85	1773	250.23	0	0	132	18.28		1.78	0.0167573	-1.78	-3.85052	0.0140084
hypothetical protein CDS	662358	662717	forward	360	1037	103.2	411	101.03	0	0	0	0		9.79	1.60679e-10	-9.79	-8.50916	8.33764e-11
hypothetical protein CDS	662720	662989	reverse	270	1380	183.11	531	174.03	0	0	0	0		10.76	1.73691e-11	-10.76	-8.89163	8.06699e-12
Ribosomal RNA small subunit methyltransferase D CDS	662979	663575	reverse	597	1775	106.52	512	75.89	0	0	0	0		10.76	1.71851e-11	-10.76	-9.02864	7.95835e-12
Signal recognition particle receptor FtsY CDS	663725	665221	forward	1497	80.5	1.93	14.5	0.86	0	0	1	0.06		1.65	0.0225333	-1.65	-3.48755	0.0189535
Cell division ATP-binding protein FtsE CDS	665224	665892	forward	669	235	12.58	287.5	38.03	0	0	0	0		4.49	3.23338e-05	-4.49	-7.10271	2.40758e-05
Cell division protein FtsX CDS	665885	666943	forward	1059	2966.5	100.36	1046	87.4	0	0	0	0		13.39	4.06226e-14	-13.39	-9.90388	1.21667e-14
RNA polymerase sigma factor RpoH CDS	667188	668042	forward	855	689	28.87	224	23.18	0	0	211	21.43		0.17	0.670378	-0.17	-0.823385	0.632344
Leu/Ile/Val-binding protein CDS	668314	669417	forward	1104	5552	180.17	3363	269.56	0	0	0	0		14.69	2.03155e-15	-14.69	-11.0846	4.57602e-16
PanD regulatory factor CDS	669617	670000	reverse	384	4313	402.4	620	142.87	0	0	0	0		9.51	3.1014e-10	-9.51	-9.66924	1.66236e-10
Leucine-specific-binding protein CDS	670424	671533	forward	1110	2774	89.53	2108.5	168.09	0	0	0	0		11.5	3.18947e-12	-11.5	-10.2386	1.34498e-12
High-affinity branched-chain amino acid transport system permease protein LivH CDS	671581	672507	forward	927	660	25.51	325.5	31.07	0	0	0	0		8.19	6.38387e-09	-8.19	-8.00579	3.84986e-09
hypothetical protein CDS	672504	673781	forward	1278	2248	63.02	1164.5	80.63	0	0	0	0		12.1	8.01873e-13	-12.1	-9.74952	3.06386e-13
Lipopolysaccharide export system ATP-binding protein LptB CDS	673778	674545	forward	768	5448.5	254.17	1436.5	165.51	0	0	0	0		14.21	6.18013e-15	-14.21	-10.518	1.56033e-15
High-affinity branched-chain amino acid transport ATP-binding protein LivF CDS	674547	675260	forward	714	1401.5	70.32	586	72.63	0	0	0	0		10.82	1.50957e-11	-10.82	-8.96631	6.91603e-12
sn-glycerol-3-phosphate-binding periplasmic protein UgpB CDS	675658	676974	forward	1317	4089	111.23	1040	69.88	0	0	0	0		12.95	1.11199e-13	-12.95	-10.0881	3.64149e-14
sn-glycerol-3-phosphate transport system permease protein UgpA CDS	677072	677959	forward	888	3930	158.56	2951	294.07	0	0	0	0		12.62	2.38051e-13	-12.62	-10.7121	8.30286e-14
Lactose transport system permease protein LacG CDS	677956	678801	forward	846	3733	158.09	2060	215.47	0	0	0	0		13.66	2.19191e-14	-13.66	-10.4878	6.224e-15
sn-glycerol-3-phosphate import ATP-binding protein UgpC CDS	678803	679873	forward	1071	3903.5	130.58	552	45.61	0	0	0	0		9.15	7.01159e-10	-9.15	-9.51869	3.90497e-10
Glycerophosphodiester phosphodiesterase, cytoplasmic CDS	679870	680613	forward	744	1940	93.42	941.5	111.98	0	0	0	0		11.74	1.83354e-12	-11.74	-9.50758	7.47198e-13
putative protein YhhA CDS	680600	681040	reverse	441	2626.5	213.38	1028.5	206.37	0	0	0	0		13.08	8.34002e-14	-13.08	-9.80515	2.65552e-14
Glutathione hydrolase proenzyme CDS	681160	682902	forward	1743	15246.5	313.39	7278	369.49	0	0	0	0		19.66	2.19363e-20	-19.66	-12.3686	1.13038e-21
hypothetical protein CDS	682940	683224	reverse	285	10634.5	1336.83	3766	1169.3	0	0	0	0		18.49	3.22646e-19	-18.49	-11.6893	2.51931e-20
hypothetical protein CDS	683674	684168	reverse	495	2595	187.82	711	127.1	1	0.25	176	30.88		1.56	0.0277568	-1.56	-2.68815	0.0234596
hypothetical protein CDS	684165	685343	reverse	1179	17807	541.11	7794	584.98	0	0	215	15.84		2.77	0.00170748	-2.77	-5.41643	0.00136284
L-amino acid N-acetyltransferase AaaT CDS	685579	686067	reverse	489	14977	1097.29	5640	1020.61	148	36.93	2671	474.4		2.67	0.00213926	-2.67	-0.903187	0.00171709
putative oxidoreductase YhhX CDS	686402	687439	forward	1038	3713	128.15	1434	122.25	0	0	0	0		14.38	4.19119e-15	-14.38	-10.2797	1.01603e-15
Quercetin 2,3-dioxygenase CDS	687562	688257	forward	696	3530	181.71	602	76.54	0	0	0	0		9.93	1.17423e-10	-9.93	-9.53878	5.97418e-11
HTH-type transcriptional regulator GntR CDS	688481	689476	forward	996	6584	236.83	2536	225.31	0	0	0	0		16.62	2.38381e-17	-16.62	-11.0777	3.17556e-18
Thermoresistant gluconokinase CDS	689615	690142	forward	528	1615	109.58	837.5	140.36	0	0	0	0		10.98	1.05836e-11	-10.98	-9.28908	4.76927e-12
Low-affinity gluconate transporter CDS	690146	691486	forward	1341	3124	83.46	1665.5	109.9	0	0	0	0		13.15	7.14281e-14	-13.15	-10.2226	2.23735e-14
hypothetical protein CDS	691543	692136	reverse	594	1144	69	327	48.71	0	0	0	0		9.27	5.38354e-10	-9.27	-8.40516	2.96676e-10
Aspartate-semialdehyde dehydrogenase CDS	692328	693431	forward	1104	3217	104.4	1478	118.47	0	0	0	0		13.66	2.2033e-14	-13.66	-10.1827	6.26186e-15
1,4-alpha-glucan branching enzyme GlgB CDS	693704	695890	forward	2187	8230	134.82	2583	104.51	0	0	0	0		16.89	1.28103e-17	-16.89	-11.2391	1.56525e-18
Glycogen debranching enzyme CDS	695887	697860	forward	1974	3322	60.29	2088.5	93.62	0	0	0	0		12.78	1.67589e-13	-12.78	-10.3921	5.70195e-14
Glucose-1-phosphate adenylyltransferase CDS	697878	699173	forward	1296	4109	113.59	2402.5	164.04	0	0	0	0		13.78	1.67496e-14	-13.78	-10.6503	4.60576e-15
Glycogen synthase CDS	699173	700606	forward	1434	1674	41.82	1156.5	71.37	0	0	0	0		10.28	5.29456e-11	-10.28	-9.49157	2.59062e-11
Maltodextrin phosphorylase CDS	700625	703072	forward	2448	14084	206.12	6022.5	217.7	4	0.2	15686	556.52		0.12	0.752838	0.12	0.676184	0.723531
hypothetical protein CDS	703556	704260	forward	705	43957	2233.8	13603	1707.41	2438	421.97	1894	233.33		0.16	0.688365	0.16	0.655044	0.65026
Chaperone protein FimC CDS	704381	705133	forward	753	23629	1124.23	10413	1223.69	0	0	77	8.88		7.36	4.33335e-08	-7.36	-7.24184	2.76539e-08
putative outer membrane usher protein ElfC CDS	705238	707766	forward	2529	127270	1802.95	53367	1867.3	0	0	1869	64.19		1.55	0.0279982	-1.55	-4.91761	0.0236762
putative fimbrial-like protein YcbU CDS	707766	708329	forward	564	25539	1622.3	10196.5	1599.79	1581	342.05	1553	239.15		0.17	0.675057	0.17	0.652822	0.636929
putative fimbrial-like protein YcbV CDS	708337	708861	forward	525	28579.5	1950.3	13908	2344.21	0	0	193	31.93		3.71	0.000195242	-3.71	-6.29305	0.000150166
putative fimbrial chaperone YcbF CDS	708827	709606	forward	780	36274.5	1666.14	12568.5	1425.87	0	0	0	0		23.93	1.18007e-24	-23.93	-13.3841	1.19361e-26
hypothetical protein CDS	709620	710750	forward	1131	40141.5	1271.56	13992	1094.73	0	0	0	0		24.38	4.19511e-25	-24.38	-13.5297	2.98396e-27
Aerobic glycerol-3-phosphate dehydrogenase CDS	711257	712762	reverse	1506	1916	45.58	372	21.86	0	0	0	0		8.9	1.25696e-09	-8.9	-8.80236	7.14179e-10
Thiosulfate sulfurtransferase GlpE CDS	712952	713278	forward	327	510.5	55.93	173	46.82	0	0	0	0		7.27	5.35881e-08	-7.27	-7.39805	3.44754e-08
Rhomboid protease GlpG CDS	713323	714153	forward	831	660.5	28.48	551	58.67	0	0	0	0		7.26	5.55092e-08	-7.26	-8.30593	3.57487e-08
Glycerol-3-phosphate regulon repressor CDS	714170	714928	forward	759	2270.5	107.17	879.5	102.54	0.5	0.08	0	0		3.36	0.000433923	-3.36	-6.76892	0.000338428
Anaerobic nitric oxide reductase transcription regulator NorR CDS	714910	716508	reverse	1599	10296.5	230.7	5131.5	283.98	0.5	0.04	0	0		5.45	3.5725e-06	-5.45	-8.84025	2.55799e-06
RNA-splicing ligase RtcB CDS	716697	717923	forward	1227	14777.5	431.48	6159.5	444.21	0	0	109	7.72		4.49	3.23934e-05	-4.49	-6.08333	2.41274e-05
RNA 3'-terminal phosphate cyclase CDS	717927	718943	forward	1017	16780.5	591.14	6009.5	522.89	5527	663.14	3374	288.14		1.27	0.0536534	1.27	2.99247	0.046156
HTH-type transcriptional regulator MalT CDS	718986	721691	reverse	2706	8814	116.69	4764	155.79	0	0	0	0		16.9	1.25868e-17	-16.9	-11.6696	1.53229e-18
Maltodextrin phosphorylase CDS	722314	724707	forward	2394	5949	89.03	2542	93.96	0	0	0	0		16.14	7.28939e-17	-16.14	-10.9991	1.10883e-17
4-alpha-glucanotransferase CDS	724717	726798	forward	2082	10749	184.97	2992	127.17	3	0.18	2704	112.8		0.24	0.577172	-0.24	-1.02372	0.538469
High-affinity gluconate transporter CDS	726846	728162	reverse	1317	3606	98.09	1575	105.82	0	0	0	0		14.18	6.64094e-15	-14.18	-10.3134	1.68564e-15
Fe/S biogenesis protein NfuA CDS	728523	729098	reverse	576	1479.5	92.02	228.5	35.1	0	0	0	0		7.11	7.78881e-08	-7.11	-8.25521	5.05992e-08
Putative ribose-phosphate pyrophosphokinase CDS	729157	729840	reverse	684	7840.5	410.67	3325	430.16	0	0	0	0		17.26	5.43472e-18	-17.26	-11.3796	6.06576e-19
Pimeloyl-[acyl-carrier protein] methyl ester esterase CDS	729878	730648	forward	771	1517	70.49	756.5	86.83	0	0	0	0		10.84	1.44707e-11	-10.84	-9.17923	6.62319e-12
hypothetical protein CDS	730752	730850	reverse	99	1046	378.53	322	287.81	0	0	0	0		9.28	5.26947e-10	-9.28	-8.33886	2.90153e-10
ISNCY family transposase ISSen7 CDS	730868	731761	reverse	894	2495	99.99	1598	158.17	0	0	326	31.67		0.7	0.198827	-0.7	-2.48273	0.178201
putative [Fe-S]-dependent transcriptional repressor FeoC CDS	731963	732199	reverse	237	1599.5	241.79	1211	452.15	0	0	0	0		9.87	1.34044e-10	-9.87	-9.47702	6.87713e-11
Fe(2+) transporter FeoB CDS	732199	734520	reverse	2322	9613	148.32	4318	164.56	1	0.05	823	30.78		1.02	0.0956334	-1.02	-2.80553	0.0837546
Fe(2+) transport protein A CDS	734537	734764	reverse	228	9913.5	1557.75	4480	1738.74	0	0	0	0		18.07	8.42752e-19	-18.07	-11.7415	7.45278e-20
Protein YhgF CDS	735221	737542	reverse	2322	11801	182.08	6248	238.11	0	0	614	22.97		1.07	0.0850284	-1.07	-3.52716	0.0742372
Transcription elongation factor GreB CDS	737639	738115	reverse	477	2107	158.25	677	125.59	0	0	0	0		11.84	1.44439e-12	-11.84	-9.35517	5.76263e-13
Transcriptional regulatory protein OmpR CDS	738343	739062	forward	720	641	31.9	354	43.51	0	0	0	0		7.95	1.11021e-08	-7.95	-8.02972	6.82265e-09
Osmolarity sensor protein EnvZ CDS	739059	740411	forward	1353	1132	29.97	549	35.91	0	0	0	0		9.92	1.18987e-10	-9.92	-8.75343	6.06448e-11
Phosphoenolpyruvate carboxykinase (ATP) CDS	740487	742109	reverse	1623	8481	187.21	3269	178.23	0	0	117	6.26		3.25	0.00056484	-3.25	-5.16307	0.000441933
hypothetical protein CDS	742488	744212	forward	1725	5132	106.59	2559	131.27	0	0	0	0		15.16	6.96181e-16	-15.16	-10.8771	1.38954e-16
33 kDa chaperonin CDS	744275	745153	reverse	879	1387.5	56.55	518	52.15	0	0	0	0		10.75	1.77954e-11	-10.75	-8.87925	8.28086e-12
Heat shock protein 15 CDS	745178	745579	reverse	402	211.5	18.85	395	86.95	0	0	0	0		4.07	8.48229e-05	-4.07	-7.2516	6.42852e-05
GMP/IMP nucleotidase YrfG CDS	745590	746258	reverse	669	2727	146.04	486	64.28	0	0	0	0		9.45	3.57333e-10	-9.45	-9.21957	1.93301e-10
Putative membrane protein IgaA CDS	746323	748458	reverse	2136	83	1.39	253	10.48	0	0	0	0		2.71	0.00192932	-2.71	-6.3542	0.00154554
ADP compounds hydrolase NudE CDS	748778	749338	forward	561	2015	128.68	614	96.85	0	0	0	0		11.46	3.46278e-12	-11.46	-9.25072	1.4649e-12
Penicillin-binding protein 1A CDS	749506	752058	reverse	2553	4453	62.49	1706	59.13	0	0	0	0		15.07	8.41978e-16	-15.07	-10.5283	1.72791e-16
hypothetical protein CDS	752178	752957	forward	780	6460	296.72	2251	255.37	0	0	86	9.58		3.74	0.000183623	-3.74	-5.12264	0.000141064
hypothetical protein CDS	752957	753496	forward	540	1350.5	89.6	859.5	140.85	5829	1317.17	10101	1624.62		6.13	7.34753e-07	6.13	6.26862	5.07581e-07
hypothetical protein CDS	753480	753920	forward	441	1168.5	94.93	459	92.1	0	0	0	0		10.2	6.35624e-11	-10.2	-8.67172	3.14093e-11
hypothetical protein CDS	753910	754314	forward	405	474	41.93	335.5	73.3	0	0	0	0		6.7	2.00536e-07	-6.7	-7.7479	1.34112e-07
Type IV pilus biogenesis and competence protein PilQ CDS	754256	755464	forward	1209	5845	173.21	3271	239.41	0	0	0	0		15.21	6.16291e-16	-15.21	-11.117	1.20651e-16
Shikimate kinase 1 CDS	755865	756386	forward	522	88.5	6.07	99.5	16.87	0	0	0	0		2.82	0.00153	-2.82	-5.66084	0.00121842
3-dehydroquinate synthase CDS	756443	757531	forward	1089	1403.5	46.17	387.5	31.49	0	0	0	0		9.78	1.66723e-10	-9.78	-8.66489	8.67003e-11
Cell division protein DamX CDS	757623	758909	forward	1287	1225	34.1	251	17.26	0	0	0	0		7.9	1.25206e-08	-7.9	-8.22412	7.71407e-09
DNA adenine methylase CDS	759016	759852	forward	837	14	0.6	4	0.42	0	0	0	0		0.27	0.531505	-0.27	-1.71805	0.493711
Ribulose-phosphate 3-epimerase CDS	759870	760547	forward	678	221	11.68	106	13.83	0	0	0	0		5.07	8.47222e-06	-5.07	-6.42717	6.14446e-06
Phosphoglycolate phosphatase CDS	760540	761298	forward	759	1402	66.18	946.5	110.35	0	0	0	0		9.81	1.53113e-10	-9.81	-9.23359	7.92391e-11
Tryptophan--tRNA ligase CDS	761291	762295	forward	1005	0	0	4.5	0.4	0	0	0	0		0.07	0.860551	-0.07	-0.665254	0.839444
hypothetical protein CDS	762455	763360	forward	906	230.5	9.11	167	16.31	0	0	0	0		4.91	1.22692e-05	-4.91	-6.74244	8.96726e-06
hypothetical protein CDS	763377	763739	forward	363	1052.5	103.88	380	92.63	0	0	0	0		9.75	1.78872e-10	-9.75	-8.46757	9.32598e-11
putative protein YhfX CDS	763823	764986	forward	1164	2347.5	72.25	1095	83.24	0	0	0	0		12.49	3.2577e-13	-12.49	-9.7517	1.15823e-13
Phosphopentomutase CDS	764986	766212	forward	1227	2479	72.38	1013	73.06	0	0	0	0		12.86	1.3738e-13	-12.86	-9.75053	4.57831e-14
Phosphotriesterase homology protein CDS	766209	767087	forward	879	3061	124.76	1283.5	129.21	0	0	0	0		13.62	2.3863e-14	-13.62	-10.0612	6.8249e-15
hypothetical protein CDS	767098	767451	forward	354	559.5	56.62	297.5	74.37	0	0	0	0		7.62	2.42181e-08	-7.62	-7.81829	1.52208e-08
hypothetical protein CDS	767463	768767	forward	1305	5795	159.09	2703.5	183.32	19197	1794.99	26407	1757.48		5.5	3.17009e-06	5.5	6.11566	2.26344e-06
putative protein YhfS CDS	768779	769864	forward	1086	19983	659.23	6536.5	532.61	0	0	0	0		20.88	1.32677e-21	-20.88	-12.5086	4.23946e-23
hypothetical protein CDS	769971	770138	reverse	168	9448	2014.82	5646	2973.88	1	0.73	1912	988.46		0.48	0.331459	-0.48	-1.85862	0.302147
Siroheme synthase CDS	770390	771763	reverse	1374	3586	93.5	735	47.34	0	0	1	0.06		12.32	4.73969e-13	-12.32	-8.93573	1.72672e-13
Nitrite transporter NirC CDS	771782	772588	reverse	807	8865	393.56	1417	155.38	0	0	0	0		12.24	5.74201e-13	-12.24	-10.7492	2.12418e-13
Nitrite reductase (NADH) small subunit CDS	772714	773040	reverse	327	1391.5	152.45	369	99.85	0	0	0	0		9.55	2.8261e-10	-9.55	-8.61825	1.50908e-10
Nitrite reductase [NAD(P)H] CDS	773037	775580	reverse	2544	13240.5	186.46	5248	182.54	0	0	0	0		19.55	2.79218e-20	-19.55	-12.0698	1.52678e-21
Protein TsgA CDS	775842	777023	reverse	1182	4367	132.36	1889	141.42	0	0	0	0		14.92	1.19687e-15	-14.92	-10.5749	2.56935e-16
Peptidyl-prolyl cis-trans isomerase A CDS	777294	777866	forward	573	608	38.01	492	75.98	0	0	0	0		7.1	7.9239e-08	-7.1	-8.1726	5.15125e-08
putative protein YhfG CDS	777971	778138	forward	168	68.5	14.61	21.5	11.32	0	0	0	0		1.95	0.0111662	-1.95	-4.36439	0.00927418
putative protein adenylyltransferase Fic CDS	778128	778730	forward	603	1197.5	71.15	722.5	106.03	0	0	0	0		9.64	2.27153e-10	-9.64	-8.95442	1.19812e-10
Aminodeoxychorismate synthase component 2 CDS	778762	779325	forward	564	1354	86.01	647	101.51	0	0	0	0		10.54	2.85959e-11	-10.54	-8.99587	1.36223e-11
Acetylornithine/succinyldiaminopimelate aminotransferase CDS	779411	780631	forward	1221	2882	84.56	1458	105.67	0	0	0	0		13.03	9.3725e-14	-13.03	-10.0827	3.01801e-14
hypothetical protein CDS	780698	782788	reverse	2091	7562	129.57	2631	111.34	0	0	0	0		17	9.93225e-18	-17	-11.2009	1.1756e-18
cAMP-activated global transcriptional regulator CRP CDS	782839	783471	reverse	633	67	3.79	183	25.58	0	0	0	0		2.45	0.00355769	-2.45	-5.96612	0.00288682
Protein YhfA CDS	783773	784177	forward	405	1012	89.52	479	104.66	0	0	0	0		9.6	2.50343e-10	-9.6	-8.58245	1.32776e-10
Phosphoribulokinase, plasmid CDS	784232	785101	reverse	870	1688.5	69.53	1076.5	109.49	0	0	0	0		10.55	2.82344e-11	-10.55	-9.46156	1.34374e-11
hypothetical protein CDS	785155	785373	reverse	219	451	73.78	454.5	183.65	0	0	0	0		6.03	9.3159e-07	-6.03	-7.8867	6.47752e-07
hypothetical protein CDS	785367	786389	reverse	1023	2178.5	76.29	601	51.99	0	0	0	0		11.24	5.80406e-12	-11.24	-9.27828	2.53373e-12
putative ABC transporter ATP-binding protein YheS CDS	786389	788302	reverse	1914	6294	117.81	2459	113.69	0	0	20	0.91		10.3	4.99992e-11	-10.3	-6.91366	2.43583e-11
General stress protein 14 CDS	788433	788984	forward	552	837	54.32	311.5	49.94	0	0	0	0		9.03	9.37321e-10	-9.03	-8.1664	5.24976e-10
Glutathione-regulated potassium-efflux system protein KefC CDS	788984	790789	forward	1806	8875	176.06	2884	141.31	0	0	0	0		17.39	4.10766e-18	-17.39	-11.372	4.41171e-19
hypothetical protein CDS	790799	790999	forward	201	859	153.11	382.5	168.39	0	0	0	0		9.14	7.26593e-10	-9.14	-8.31691	4.05643e-10
FKBP-type peptidyl-prolyl cis-trans isomerase SlyD CDS	791094	791684	forward	591	800	48.5	448.5	67.15	0	0	0	0		8.58	2.62327e-09	-8.58	-8.34988	1.52945e-09
Protein SlyX CDS	791733	791951	reverse	219	327	53.49	169.5	68.49	0	0	0	0		6.1	7.96667e-07	-6.1	-7.04008	5.51249e-07
FKBP-type peptidyl-prolyl cis-trans isomerase FkpA CDS	792172	792984	forward	813	502	22.12	284	30.91	0	0	0	0		7.21	6.15395e-08	-7.21	-7.69909	3.97847e-08
Transcriptional regulator DauR CDS	793151	793873	forward	723	1618.5	80.2	295	36.11	0	0	0	0		8.1	7.88478e-09	-8.1	-8.51484	4.78871e-09
Sulfurtransferase TusD CDS	793873	794259	forward	387	1	0.09	1.5	0.34	0	0	0	0		0	0.997869	0	-0.00877077	0.997869
Protein TusC CDS	794259	794618	forward	360	1.5	0.15	10.5	2.58	0	0	0	0		0.25	0.568641	-0.25	-1.77959	0.529742
Protein TusB CDS	794626	794913	forward	288	0	0	0	0	0	0	0	0		0	NA	0	NA	NA
30S ribosomal protein S12 CDS	795039	795413	forward	375	0	0	0	0	0	0	0	0		0	NA	0	NA	NA
30S ribosomal protein S7 CDS	795510	795980	forward	471	0	0	1	0.19	0	0	0	0		0.07	0.842054	0.07	0.755827	0.819695
Elongation factor G CDS	796077	798191	forward	2115	5	0.08	1	0.04	0	0	0	0		0.02	0.953817	-0.02	-0.213834	0.945875
Elongation factor Tu 1 CDS	798262	799446	forward	1185	184	5.56	33	2.46	0	0	0	0		2.91	0.00122252	-2.91	-5.40069	0.000969435
Bacterioferritin-associated ferredoxin CDS	799629	799823	forward	195	287.5	52.82	31.5	14.29	0	0	0	0		2.79	0.00160441	-2.79	-5.69109	0.0012784
Bacterioferritin CDS	799896	800372	forward	477	866	65.04	190	35.25	0	0	0	0		7.24	5.6934e-08	-7.24	-7.79484	3.6692e-08
hypothetical protein CDS	800369	800836	reverse	468	907.5	69.47	1207.5	228.31	0	0	0	0		7.11	7.6888e-08	-7.11	-9.01309	4.99149e-08
30S ribosomal protein S10 CDS	801215	801526	forward	312	0	0	0	0	0	0	0	0		0	NA	0	NA	NA
50S ribosomal protein L3 CDS	801559	802188	forward	630	1	0.06	0	0	0	0	0	0		0.13	0.733393	0.13	1.26831	0.703027
50S ribosomal protein L4 CDS	802199	802804	forward	606	0.5	0.03	0	0	0	0	0	0		0.13	0.733393	0.13	1.26831	0.703027
50S ribosomal protein L23 CDS	802801	803103	forward	303	0.5	0.06	0	0	0	0	0	0		0.13	0.733393	0.13	1.26831	0.703027
50S ribosomal protein L2 CDS	803121	803942	forward	822	3	0.13	0	0	0	0	0	0		0.06	0.873629	0.06	0.6027	0.855543
30S ribosomal protein S19 CDS	803959	804237	forward	279	0	0	0	0	0	0	0	0		0	NA	0	NA	NA
50S ribosomal protein L22 CDS	804252	804584	forward	333	0	0	0	0	0	0	0	0		0	NA	0	NA	NA
30S ribosomal protein S3 CDS	804602	805303	forward	702	1	0.05	0	0	0	0	0	0		0.13	0.733393	0.13	1.26831	0.703027
50S ribosomal protein L16 CDS	805316	805726	forward	411	1	0.09	1	0.22	0	0	0	0		0.04	0.9043	0.04	0.465558	0.888021
50S ribosomal protein L29 CDS	805726	805917	forward	192	0	0	0	0	0	0	0	0		0	NA	0	NA	NA
30S ribosomal protein S17 CDS	805917	806171	forward	255	0	0	0	0	0	0	0	0		0	NA	0	NA	NA
50S ribosomal protein L14 CDS	806336	806707	forward	372	0	0	0	0	0	0	0	0		0	NA	0	NA	NA
50S ribosomal protein L24 CDS	806718	807032	forward	315	0	0	1	0.28	0	0	0	0		0.07	0.842054	0.07	0.755827	0.819695
50S ribosomal protein L5 CDS	807047	807586	forward	540	1	0.07	0	0	0	0	0	0		0.13	0.733393	0.13	1.26831	0.703027
30S ribosomal protein S14 CDS	807601	807906	forward	306	0.5	0.06	0	0	0	0	0	0		0.13	0.733393	0.13	1.26831	0.703027
30S ribosomal protein S8 CDS	807940	808332	forward	393	0.5	0.05	0	0	0	0	0	0		0.13	0.733393	0.13	1.26831	0.703027
50S ribosomal protein L6 CDS	808345	808878	forward	534	0	0	0	0	0	0	0	0		0	NA	0	NA	NA
50S ribosomal protein L18 CDS	808888	809241	forward	354	2	0.2	0	0	0	0	0	0		0.09	0.809593	0.09	0.902573	0.785728
30S ribosomal protein S5 CDS	809256	809759	forward	504	1	0.07	0	0	0	0	0	0		0.13	0.733393	0.13	1.26831	0.703027
50S ribosomal protein L30 CDS	809763	809942	forward	180	0	0	0	0	0	0	0	0		0	NA	0	NA	NA
50S ribosomal protein L15 CDS	809946	810380	forward	435	1	0.08	0	0	0	0	0	0		0.13	0.733393	0.13	1.26831	0.703027
Protein translocase subunit SecY CDS	810388	811719	forward	1332	2	0.05	1	0.07	0	0	0	0		0.02	0.947826	0.02	0.252236	0.939081
50S ribosomal protein L36 CDS	811751	811867	forward	117	0	0	0	0	0	0	0	0		0	NA	0	NA	NA
30S ribosomal protein S13 CDS	812014	812370	forward	357	0	0	0	0	0	0	0	0		0	NA	0	NA	NA
30S ribosomal protein S11 CDS	812387	812776	forward	390	2	0.18	0	0	0	0	0	0		0.09	0.809593	0.09	0.902573	0.785728
30S ribosomal protein S4 CDS	812810	813430	forward	621	2	0.12	0	0	0	0	0	0		0.09	0.809593	0.09	0.902573	0.785728
DNA-directed RNA polymerase subunit alpha CDS	813456	814445	forward	990	1	0.04	0	0	0	0	0	0		0.13	0.733393	0.13	1.26831	0.703027
50S ribosomal protein L17 CDS	814486	814869	forward	384	0	0	0	0	0	0	0	0		0	NA	0	NA	NA
hypothetical protein CDS	814976	815344	forward	369	778	75.54	278	66.67	0	0	0	0		8.72	1.89423e-09	-8.72	-8.0336	1.09246e-09
HTH-type transcriptional regulator ZntR CDS	815355	815780	forward	426	799	67.2	341	70.83	0	0	0	0		8.93	1.17229e-09	-8.93	-8.18852	6.64489e-10
Alternative ribosome-rescue factor A CDS	815836	816054	forward	219	245	40.08	132.5	53.54	0	0	0	0		5.29	5.12322e-06	-5.29	-6.65225	3.68563e-06
Large-conductance mechanosensitive channel CDS	816051	816461	reverse	411	428	37.31	187.5	40.37	0	0	0	0		6.97	1.06323e-07	-6.97	-7.322	6.97657e-08
Trk system potassium uptake protein TrkA CDS	816591	817967	reverse	1377	450	11.71	701	45.05	0	0	0	0		5.5	3.19177e-06	-5.5	-8.15651	2.28035e-06
Ribosomal RNA small subunit methyltransferase B CDS	817989	819278	reverse	1290	988	27.44	880	60.36	0	0	0	0		8.13	7.35423e-09	-8.13	-8.89956	4.45821e-09
Methionyl-tRNA formyltransferase CDS	819324	820271	reverse	948	5	0.19	0	0	0	0	0	0		0.02	0.963425	0.02	0.179081	0.956705
Peptide deformylase CDS	820286	820795	reverse	510	173	12.15	183	31.75	0	0	0	0		4.01	9.77586e-05	-4.01	-6.57313	7.42649e-05
hypothetical protein CDS	820925	822049	forward	1125	4087	130.15	1565.5	123.14	0	0	0	0		14.74	1.80922e-15	-14.74	-10.4087	4.03044e-16
Protein Smg CDS	822021	822494	forward	474	816	61.68	343.5	64.13	0	0	0	0		9	9.96224e-10	-9	-8.21058	5.59311e-10
DNA topoisomerase 1 CDS	822523	823065	forward	543	441	29.1	457	74.47	0	0	0	0		5.94	1.13531e-06	-5.94	-7.87194	7.93744e-07
Threonylcarbamoyl-AMP synthase CDS	823070	823642	forward	573	45	2.81	155	23.94	0	0	0	0		2.06	0.00877187	-2.06	-5.61951	0.00724015
Shikimate dehydrogenase (NADP(+)) CDS	823647	824465	forward	819	806.5	35.28	743	80.28	0	0	0	0		7.55	2.8144e-08	-7.55	-8.63878	1.77579e-08
hypothetical protein CDS	824462	824719	forward	258	77.5	10.76	18.5	6.35	0	0	0	0		1.84	0.0144251	-1.84	-4.33554	0.0120231
Protein YrdA CDS	824695	825249	reverse	555	369	23.82	236.5	37.71	0	0	0	0		6.2	6.35645e-07	-6.2	-7.33758	4.3697e-07
Glutamine transport ATP-binding protein GlnQ CDS	831132	831890	reverse	759	978	46.16	487	56.78	0	0	0	0		9.41	3.86742e-10	-9.41	-8.56346	2.09558e-10
Inner membrane amino-acid ABC transporter permease protein YhdY CDS	831898	833001	reverse	1104	933	30.28	1053.5	84.44	0	0	0	0		7.48	3.31809e-08	-7.48	-8.9549	2.1018e-08
hypothetical protein CDS	833011	834192	reverse	1182	12254	371.42	3916	293.17	0	0	0	0		18.65	2.23794e-19	-18.65	-11.8084	1.64673e-20
Putative amino-acid ABC transporter-binding protein YhdW CDS	834260	835285	reverse	1026	4428	154.62	1885.5	162.62	0	0	0	0		15	1.00051e-15	-15	-10.5854	2.09378e-16
hypothetical protein CDS	835716	835937	reverse	222	15243	2459.93	5849	2331.42	0	0	5	1.96		25.99	1.01665e-26	-25.99	-9.87421	3.20278e-29
hypothetical protein CDS	836043	836333	forward	291	2123	261.37	1027.5	312.45	0	0	0	0		12.05	8.83365e-13	-12.05	-9.63186	3.413e-13
Multidrug export protein AcrF CDS	836190	839294	reverse	3105	10367	119.62	5135.5	146.36	0	0	83	2.32		5.07	8.60844e-06	-5.07	-6.08636	6.24519e-06
Multidrug export protein AcrE CDS	839306	840463	reverse	1158	31993	989.81	11381	869.69	0	0	0	0		23.43	3.70044e-24	-23.43	-13.2282	4.66302e-26
HTH-type transcriptional regulator AcrR CDS	840862	841524	forward	663	22243.5	1201.97	8501	1134.61	0	0	247.5	32.42		2.66	0.0022067	-2.66	-5.41673	0.00177172
hypothetical protein CDS	841527	841706	reverse	180	3738	744	1766	868.18	567	384.37	10738.5	5181.46		12.72	1.89471e-13	12.72	2.88371	6.52745e-14
DNA adenine methyltransferase YhdJ CDS	841790	842674	reverse	885	2826.5	114.42	1255	125.48	1	0.14	0	0		3.69	0.000203016	-3.69	-7.13483	0.000156282
DNA-binding protein Fis CDS	842760	843056	reverse	297	68	8.2	0	0	0	0	0	0		0.25	0.561841	-0.25	-2.08896	0.523154
tRNA-dihydrouridine synthase B CDS	843082	843942	reverse	861	3322	138.23	2447	251.49	0	0	0	0		12.17	6.82772e-13	-12.17	-10.4711	2.56116e-13
Ribosomal protein L11 methyltransferase CDS	844376	845257	reverse	882	142	5.77	229	22.98	0	0	0	0		3.49	0.000324046	-3.49	-6.59143	0.000251493
Sodium/pantothenate symporter CDS	845269	846720	reverse	1452	6486	160.04	2452	149.43	0	0	952	56.94		0.41	0.388534	-0.41	-1.9004	0.356098
putative membrane protein YhdT CDS	846710	846952	reverse	243	775	114.26	153	55.72	0	0	0	0		6.5	3.18115e-07	-6.5	-7.55086	2.14749e-07
Biotin carboxylase CDS	847061	848410	reverse	1350	2	0.05	0	0	0	0	0	0		0.09	0.809593	0.09	0.902573	0.785728
Biotin carboxyl carrier protein of acetyl-CoA carboxylase CDS	848421	848891	reverse	471	1	0.08	0	0	0	0	0	0		0.13	0.733393	0.13	1.26831	0.703027
hypothetical protein CDS	849757	850587	reverse	831	2606	112.35	1217	129.59	0	0	0	0		12.86	1.38705e-13	-12.86	-9.89797	4.63181e-14
putative acrylyl-CoA reductase AcuI CDS	850624	851598	reverse	975	2952	108.47	1376	124.88	0	0	0	0		13.31	4.90115e-14	-13.31	-10.0708	1.49328e-14
RNase E specificity factor CsrD CDS	851750	853690	forward	1941	5033	92.9	2220	101.21	0	0	0	0		15.42	3.78359e-16	-15.42	-10.7839	6.98143e-17
Cell shape-determining protein MreB CDS	853995	855038	forward	1044	1	0.03	0	0	0	0	0	0		0.13	0.733393	0.13	1.26831	0.703027
Cell shape-determining protein MreC CDS	855104	856120	forward	1017	1.5	0.05	1	0.09	0	0	0	0		0.02	0.947826	0.02	0.252236	0.939081
Rod shape-determining protein MreD CDS	856120	856608	forward	489	193	14.14	81	14.66	0	0	0	0		4.69	2.05676e-05	-4.69	-6.14339	1.51758e-05
dTTP/UTP pyrophosphatase CDS	856617	857210	forward	594	1056	63.69	616	91.77	1	0.21	0	0		2.69	0.0020297	-2.69	-6.04335	0.00162778
Ribonuclease G CDS	857200	858669	forward	1470	725.5	17.68	299.5	18.03	0	0	0	0		8.62	2.37487e-09	-8.62	-8.03308	1.37875e-09
hypothetical protein CDS	858737	862537	forward	3801	19138	180.39	8192.5	190.73	2	0.06	5632	128.69		0.23	0.594198	-0.23	-1.096	0.555957
Metalloprotease TldD CDS	862693	864138	forward	1446	1636	40.53	776	47.49	0	0	0	0		11.2	6.3358e-12	-11.2	-9.25643	2.77869e-12
HTH-type transcriptional regulator DmlR CDS	864266	865195	reverse	930	2431	93.65	958	91.15	0	0	0	0		12.8	1.59778e-13	-12.8	-9.70051	5.40382e-14
Protein AaeX CDS	865378	865581	forward	204	45	7.9	13.5	5.86	0	0	0	0		1.24	0.0577148	-1.24	-3.64808	0.0497927
p-hydroxybenzoic acid efflux pump subunit AaeA CDS	865589	866521	forward	933	11788.5	452.67	4773.5	452.74	0	0	0	0		19.04	9.1859e-20	-19.04	-11.9209	5.95306e-21
p-hydroxybenzoic acid efflux pump subunit AaeB CDS	866527	868494	forward	1968	6123.5	111.48	1990	89.48	0	0	0	0		15.89	1.29486e-16	-15.89	-10.8546	2.11537e-17
putative protein YhcO CDS	868586	868858	forward	273	380.5	49.93	94.5	30.63	0	0	0	0		5.49	3.25919e-06	-5.49	-6.73432	2.33145e-06
Multiple stress resistance protein BhsA CDS	868914	869177	reverse	264	686.5	93.16	542.5	181.84	0	0	0	0		7.46	3.49209e-08	-7.46	-8.32909	2.21831e-08
Arginine repressor CDS	869542	870012	reverse	471	1764	134.18	640	120.24	0	0	0	0		11.56	2.78207e-12	-11.56	-9.19618	1.16441e-12
Malate dehydrogenase CDS	870447	871385	forward	939	280	10.68	365	34.4	0	0	0	0		4.77	1.69312e-05	-4.77	-7.3877	1.24432e-05
Serine endoprotease DegS CDS	871448	872515	reverse	1068	1	0.03	0	0	0	0	0	0		0.13	0.733393	0.13	1.26831	0.703027
Periplasmic pH-dependent serine endoprotease DegQ CDS	872605	873972	reverse	1368	2934	76.84	1456	94.18	0	0	0	0		13.13	7.45998e-14	-13.13	-10.0964	2.34341e-14
Inner membrane protein YhcB CDS	874126	874524	reverse	399	398	35.74	655	145.26	0	0	0	0		5.22	6.06914e-06	-5.22	-8.02538	4.37841e-06
Cell division protein ZapE CDS	874718	875845	forward	1128	4003	127.14	1760	138.07	0	0	0	0		14.56	2.76034e-15	-14.56	-10.4628	6.40395e-16
50S ribosomal protein L13 CDS	876064	876492	forward	429	2	0.17	0	0	0	0	0	0		0.09	0.809593	0.09	0.902573	0.785728
30S ribosomal protein S9 CDS	876508	876900	forward	393	1	0.09	19	4.28	0	0	0	0		0.32	0.47363	-0.32	-2.25199	0.4375
Stringent starvation protein A CDS	877295	877933	forward	639	3074.5	172.38	692	95.83	0	0	0	0		11.21	6.21489e-12	-11.21	-9.58606	2.72426e-12
Stringent starvation protein B CDS	877939	878436	forward	498	1423	102.37	1048	186.22	0	0	0	0		9.62	2.4184e-10	-9.62	-9.30046	1.27995e-10
Putative cryptic C4-dicarboxylate transporter DcuD CDS	878480	879847	reverse	1368	16952.5	443.97	7752	501.44	357	31.84	759	48.19		0.31	0.490341	-0.31	-0.865609	0.454261
HTH-type transcriptional repressor NanR CDS	880227	881018	forward	792	4680	211.7	2103	234.97	0	0	0	0		15.11	7.77483e-16	-15.11	-10.693	1.57806e-16
N-acetylneuraminate lyase CDS	881141	882034	forward	894	1958	78.47	604	59.78	0	0	0	0		11.41	3.84911e-12	-11.41	-9.22041	1.6396e-12
Sialic acid transporter NanT CDS	882143	883633	forward	1491	1839	44.19	975	57.87	0	0	0	0		11.35	4.41922e-12	-11.35	-9.48183	1.90035e-12
Putative N-acetylmannosamine-6-phosphate 2-epimerase CDS	883681	884370	forward	690	1276.5	66.28	810	103.88	0	0	0	0		9.71	1.95647e-10	-9.71	-9.07019	1.02578e-10
N-acetylmannosamine kinase CDS	884367	885242	forward	876	963.5	39.41	1219.5	123.19	0	0	0	0		7.33	4.62831e-08	-7.33	-9.06518	2.96195e-08
putative protein YhcH CDS	885239	885703	forward	465	333	25.66	545.5	103.81	0	0	0	0		4.9	1.25103e-05	-4.9	-7.77987	9.14909e-06
Putative nuclease YhcG CDS	885763	886890	reverse	1128	4272	135.68	1629	127.79	0	0	0	0		14.91	1.22067e-15	-14.91	-10.4673	2.62866e-16
Glutamate synthase [NADPH] small chain CDS	887074	888492	reverse	1419	6376	160.98	3271.5	204.01	0	0	0	0		15.89	1.29891e-16	-15.89	-11.1945	2.12491e-17
Glutamate synthase [NADPH] large chain CDS	888505	893058	reverse	4554	10534	82.87	5611.5	109.04	1	0.03	693	13.22		1.35	0.0442779	-1.35	-3.29833	0.0379112
hypothetical protein CDS	893640	894569	forward	930	13611	524.34	5079	483.27	0	0	0	0		19.65	2.23318e-20	-19.65	-12.0698	1.16081e-21
Aerobic respiration control sensor protein ArcB CDS	894665	897001	forward	2337	3410	52.28	301	11.4	0	0	0	0		6.75	1.78964e-07	-6.75	-8.9598	1.19443e-07
Glyoxalase ElbB CDS	897231	897884	forward	654	1108	60.7	265	35.86	0	0	0	0		8.35	4.43386e-09	-8.35	-8.21321	2.63498e-09
Biosynthetic peptidoglycan transglycosylase CDS	897881	898609	forward	729	2300.5	113.06	2065	250.66	0	0	0	0		10.37	4.24242e-11	-10.37	-10.0659	2.04961e-11
putative protein YrbL CDS	898606	899238	reverse	633	994.5	56.29	333	46.55	0	0	0	0		9.39	4.1124e-10	-9.39	-8.33295	2.23295e-10
Phosphocarrier protein NPr CDS	899451	899723	reverse	273	420	55.12	248	80.39	0	0	0	0		6.65	2.21563e-07	-6.65	-7.47177	1.48323e-07
RNase adapter protein RapZ CDS	899720	900574	reverse	855	1064.5	44.61	786	81.35	0	0	0	0		8.79	1.63163e-09	-8.79	-8.89991	9.34772e-10
Nitrogen regulatory protein CDS	900620	901111	reverse	492	220.5	16.06	73	13.13	0	0	0	0		4.77	1.71577e-05	-4.77	-6.1707	1.26134e-05
Ribosome hibernation promoting factor CDS	901229	901516	reverse	288	1115.5	138.77	320.5	98.48	0	0	0	0		9.22	6.08209e-10	-9.22	-8.37541	3.37225e-10
RNA polymerase sigma-54 factor CDS	901539	902972	reverse	1434	194	4.85	43	2.65	0	0	0	0		3.49	0.000324247	-3.49	-5.65305	0.000251722
Lipopolysaccharide export system ATP-binding protein LptB CDS	903020	903745	reverse	726	52	2.57	18.5	2.25	0	0	0	0		1.59	0.0259691	-1.59	-4.01779	0.0219078
Lipopolysaccharide export system protein LptA CDS	903752	904309	reverse	558	0.5	0.03	0	0	0	0	0	0		0.13	0.733393	0.13	1.26831	0.703027
Lipopolysaccharide export system protein LptC CDS	904278	904853	reverse	576	273.5	17.01	130	19.97	0	0	0	0		5.66	2.17348e-06	-5.66	-6.73106	1.53816e-06
3-deoxy-D-manno-octulosonate 8-phosphate phosphatase KdsC CDS	904850	905416	reverse	567	258	16.3	310	48.38	0	0	0	0		4.68	2.07608e-05	-4.68	-7.21999	1.5323e-05
Arabinose 5-phosphate isomerase KdsD CDS	905437	906423	reverse	987	2703	98.11	1534.5	137.58	0	0	0	0		12.44	3.59898e-13	-12.44	-10.0541	1.29009e-13
Inner membrane protein YrbG CDS	906437	907414	reverse	978	3507.5	128.49	1044.5	94.51	0	0	0	0		13.33	4.65496e-14	-13.33	-10.0071	1.4099e-14
Intermembrane phospholipid transport system ATP-binding protein MlaF CDS	907624	908433	forward	810	5924	262.02	2356	257.38	24	3.62	8189	878.07		0.32	0.48194	0.32	1.1111	0.44561
Intermembrane phospholipid transport system permease protein MlaE CDS	908441	909223	forward	783	1610.5	73.69	722.5	81.65	0	0	0	0		11.24	5.80209e-12	-11.24	-9.20331	2.53156e-12
Intermembrane phospholipid transport system binding protein MlaD CDS	909228	909779	forward	552	2578.5	167.35	1190.5	190.85	0	0	0	0		12.85	1.42585e-13	-12.85	-9.87724	4.78384e-14
Intermembrane phospholipid transport system binding protein MlaC CDS	909798	910433	forward	636	534	30.08	365	50.78	0	0	0	0		7.07	8.50512e-08	-7.07	-7.89431	5.54249e-08
Intermembrane phospholipid transport system binding protein MlaB CDS	910433	910726	forward	294	643	78.36	741	223.03	0	0	0	0		6.61	2.46044e-07	-6.61	-8.45652	1.65155e-07
Acid stress protein IbaG CDS	910870	911139	forward	270	443	58.78	47	15.4	0	0	0	0		3.42	0.000380403	-3.42	-6.27523	0.000296345
UDP-N-acetylglucosamine 1-carboxyvinyltransferase CDS	911194	912453	forward	1260	1	0.03	0	0	0	0	0	0		0.13	0.733393	0.13	1.26831	0.703027
hypothetical protein CDS	912501	912779	reverse	279	9	1.16	22	6.98	0	0	0	0		0.63	0.235881	-0.63	-2.98352	0.212633
Octaprenyl diphosphate synthase CDS	913006	913977	reverse	972	1	0.04	0	0	0	0	0	0		0.13	0.733393	0.13	1.26831	0.703027
50S ribosomal protein L21 CDS	914236	914547	forward	312	0	0	2	0.57	0	0	0	0		0.01	0.970337	0.01	0.146603	0.964542
50S ribosomal protein L27 CDS	914568	914825	forward	258	1	0.14	0	0	0	0	0	0		0.13	0.733393	0.13	1.26831	0.703027
putative inner membrane transporter YhbE CDS	914952	915917	forward	966	777	28.82	401	36.73	0	0	0	0		8.63	2.32989e-09	-8.63	-8.26087	1.35211e-09
GTPase ObgE/CgtA CDS	915933	917105	forward	1173	71	2.17	19	1.43	0	0	1	0.07		1.88	0.0132464	-1.88	-3.5416	0.0110317
D-alanyl-D-alanine carboxypeptidase DacB CDS	917145	918578	reverse	1434	7192	179.68	2035	125.58	0	0	0	0		15.72	1.91804e-16	-15.72	-10.9647	3.25428e-17
Transcription elongation factor GreA CDS	918826	919302	forward	477	402	30.19	426	79.03	0	0	0	0		5.71	1.92897e-06	-5.71	-7.7571	1.36382e-06
RNA-binding protein YhbY CDS	919458	919751	reverse	294	334	40.7	305	91.8	0	0	0	0		5.5	3.17457e-06	-5.5	-7.40728	2.26735e-06
Ribosomal RNA large subunit methyltransferase E CDS	919877	920506	forward	630	2	0.11	0	0	0	0	0	0		0.09	0.809593	0.09	0.902573	0.785728
ATP-dependent zinc metalloprotease FtsH CDS	920597	922540	forward	1944	76	1.4	123	5.6	0	0	0	0		2.56	0.00274576	-2.56	-5.71038	0.00221626
Dihydropteroate synthase CDS	922630	923478	forward	849	1	0.04	0	0	0	0	0	0		0.13	0.733393	0.13	1.26831	0.703027
Phosphoglucosamine mutase CDS	923471	924808	forward	1338	710	19.01	458	30.29	0	0	0	0		7.96	1.0976e-08	-7.96	-8.2607	6.74266e-09
Protein-export membrane protein SecG CDS	925036	925368	forward	333	20	2.15	8	2.13	0	0	0	0		0.56	0.278592	-0.56	-2.52527	0.252576
Putative transferase YhbX CDS	926036	927553	forward	1518	33125.5	781.8	14848	865.54	0	0	106	6.06		6.29	5.10791e-07	-6.29	-7.29196	3.49071e-07
Argininosuccinate synthase CDS	927561	928904	reverse	1344	989.5	26.38	724	47.67	0	0	0	0		8.61	2.47231e-09	-8.61	-8.79357	1.43866e-09
Ribosome maturation factor RimP CDS	929535	929987	forward	453	0	0	0	0	0	0	0	0		0	NA	0	NA	NA
Transcription termination/antitermination protein NusA CDS	930015	931502	forward	1488	163	3.92	150	8.92	0	0	0	0		3.98	0.000105562	-3.98	-6.39609	8.02164e-05
Translation initiation factor IF-2 CDS	931527	934199	forward	2673	470	6.3	149	4.93	0	0	0	0		6.85	1.4157e-07	-6.85	-7.22877	9.39128e-08
30S ribosome-binding factor CDS	934358	934759	forward	402	149.5	13.32	29	6.38	0	0	0	0		2.67	0.00213312	-2.67	-5.15635	0.00171168
tRNA pseudouridine synthase B CDS	934759	935703	forward	945	2334.5	88.5	1361	127.44	0	0	0	0		11.87	1.34298e-12	-11.87	-9.8644	5.33383e-13
30S ribosomal protein S15 CDS	935852	936121	forward	270	0	0	0	0	0	0	0	0		0	NA	0	NA	NA
Polyribonucleotide nucleotidyltransferase CDS	936368	938503	forward	2136	1833	30.74	681	28.21	0	0	1	0.04		13.32	4.79377e-14	-13.32	-8.44591	1.4541e-14
Lipoprotein NlpI CDS	938612	939496	forward	885	605	24.49	326	32.6	0	0	0	0		7.82	1.49679e-08	-7.82	-7.93444	9.27579e-09
ATP-dependent RNA helicase DeaD CDS	939676	941577	forward	1902	1445	27.22	598	27.82	0	0	0	0		10.93	1.17251e-11	-10.93	-9.00255	5.31112e-12
Tryptophan-specific transport protein CDS	941731	942975	forward	1245	4759.5	136.96	2206.5	156.83	0	0	0	0		15.1	8.01954e-16	-15.1	-10.7338	1.63314e-16
hypothetical protein CDS	943036	943566	reverse	531	16559.5	1117.27	5396.5	899.31	632	145.23	3881	634.79		0.28	0.520637	0.28	0.507133	0.48303
hypothetical protein CDS	943724	944443	forward	720	15157.5	754.22	5956.5	732.07	0	0	0	0		20.14	7.22163e-21	-20.14	-12.2531	3.15255e-22
hypothetical protein CDS	944421	945428	reverse	1008	3279.5	116.56	1104.5	96.96	0	0	0	0		13.63	2.32114e-14	-13.63	-10.0106	6.62286e-15
hypothetical protein CDS	945509	946387	reverse	879	2320	94.56	1459	146.88	0	0	0	0		11.6	2.50743e-12	-11.6	-9.89473	1.04213e-12
putative protease YhbU CDS	946396	947391	reverse	996	5325	191.54	1610	143.04	0	0	0	0		14.98	1.04876e-15	-14.98	-10.6015	2.21216e-16
Ubiquinone biosynthesis accessory factor UbiJ CDS	947600	948124	forward	525	1939.5	132.35	1302	219.45	3154	733.06	16181	2676.87		8.2	6.30152e-09	8.2	5.19102	3.79736e-09
hypothetical protein CDS	948118	948621	forward	504	490.5	34.87	78	13.69	0	0	0	0		4.63	2.34067e-05	-4.63	-6.72791	1.73285e-05
hypothetical protein CDS	948608	948910	reverse	303	435.5	51.49	108.5	31.69	0	0	0	0		5.86	1.38119e-06	-5.86	-6.92973	9.69692e-07
hypothetical protein CDS	948961	949404	forward	444	1025.5	82.75	502.5	100.15	0	0	0	0		9.59	2.56627e-10	-9.59	-8.62176	1.3634e-10
Protein/nucleic acid deglycase 2 CDS	949384	949902	reverse	519	411	28.37	263	44.84	0	0	0	0		6.48	3.28664e-07	-6.48	-7.48782	2.22092e-07
hypothetical protein CDS	950030	950665	forward	636	1708	96.21	1205	167.66	0	0	0	0		10.28	5.29988e-11	-10.28	-9.53032	2.59508e-11
hypothetical protein CDS	950738	951778	forward	1041	3757	129.3	1047	89	0	0	0	0		13.2	6.27898e-14	-13.2	-10.0472	1.9371e-14
Osmotically-inducible protein Y CDS	951900	952475	reverse	576	1841.5	114.54	826.5	126.97	0	0	0	0		11.7	1.98059e-12	-11.7	-9.39102	8.09349e-13
DnaA initiator-associating protein DiaA CDS	952485	953075	reverse	591	1914.5	116.06	348.5	52.18	0	0	0	0		8.57	2.71321e-09	-8.57	-8.74835	1.58495e-09
hypothetical protein CDS	953095	953490	reverse	396	1173	106.12	285.5	63.8	0	0	0	0		8.62	2.41024e-09	-8.62	-8.30937	1.39982e-09
Penicillin-binding protein activator LpoA CDS	953448	955484	reverse	2037	3195	56.19	1028.5	44.68	0	0	0	0		13.36	4.35349e-14	-13.36	-9.93928	1.30977e-14
Ribosomal RNA small subunit methyltransferase I CDS	955549	956412	forward	864	7470	309.75	3614	370.14	0	0	0	0		16.69	2.03671e-17	-16.69	-11.3834	2.62151e-18
Glucosamine-6-phosphate deaminase CDS	956462	957175	reverse	714	4892	245.47	2043	253.2	0	0	0	0		15.4	3.94633e-16	-15.4	-10.713	7.2906e-17
PTS system mannose-specific EIID component CDS	957230	958021	reverse	792	2254	101.96	889.5	99.38	0	0	0	0		12.52	3.03171e-13	-12.52	-9.59594	1.07515e-13
N-acetylgalactosamine permease IIC component 1 CDS	958011	958814	reverse	804	11670	520.02	4741.5	521.86	0	0	0	0		18.99	1.01456e-19	-18.99	-11.9089	6.73478e-21
PTS system sorbose-specific EIIB component CDS	958853	959329	reverse	477	14341	1077.13	5987	1110.66	0	0	0	0		19.82	1.50797e-20	-19.82	-12.2119	7.19373e-22
D-tagatose-1,6-bisphosphate aldolase subunit KbaY CDS	959496	960356	reverse	861	14162.5	589.31	4655	478.42	0	0	0	0		19.42	3.79541e-20	-19.42	-12.0325	2.18638e-21
Putative D-galactosamine-6-phosphate deaminase AgaS CDS	960369	961523	reverse	1155	3933.5	122.01	1483	113.62	0	0	0	0		14.58	2.62967e-15	-14.58	-10.3446	6.06528e-16
N-acetylgalactosamine-6-phosphate deacetylase CDS	961873	963006	reverse	1134	2689	84.95	1806	140.93	0	0	0	0		11.84	1.43603e-12	-11.84	-10.1327	5.72281e-13
PTS system mannose-specific EIIAB component CDS	963003	963437	reverse	435	2265	186.55	730	148.5	0	0	0	0		12.11	7.77632e-13	-12.11	-9.45877	2.95727e-13
PTS system mannose-specific EIID component CDS	963455	964333	reverse	879	2102	85.67	1208	121.61	0	0	0	0		11.57	2.69415e-12	-11.57	-9.71084	1.12579e-12
N-acetylgalactosamine permease IIC component 1 CDS	964323	965102	reverse	780	1903	87.41	483	54.8	0	0	0	0		10.35	4.4944e-11	-10.35	-9.0203	2.17843e-11
PTS system fructose-specific EIIB component CDS	965113	965586	reverse	474	1538.5	116.29	513	95.77	0	0	0	0		10.86	1.38261e-11	-10.86	-8.94311	6.31572e-12
D-tagatose-1,6-bisphosphate aldolase subunit KbaZ CDS	965609	966889	reverse	1281	3204.5	89.62	1319	91.11	0	0	0	0		13.81	1.56225e-14	-13.81	-10.1139	4.26419e-15
Glucitol operon repressor CDS	967138	967947	forward	810	1043	46.13	922.5	100.78	0	0	0	0		8.29	5.16062e-09	-8.29	-8.97072	3.08546e-09
Ribonuclease toxin YhaV CDS	968002	968466	reverse	465	1970.5	151.82	353.5	67.27	0	0	0	0		8.57	2.68963e-09	-8.57	-8.77607	1.56935e-09
Antitoxin PrlF CDS	968466	968801	reverse	336	2305.5	245.83	881	232.02	0	0	0	0		12.59	2.57536e-13	-12.59	-9.60662	9.0404e-14
Galactarate dehydratase (L-threo-forming) CDS	968950	970521	reverse	1572	10098	230.14	4240	238.67	0	0	167	9.23		2.61	0.00244307	-2.61	-4.97197	0.00196589
putative galactarate transporter CDS	970896	972230	forward	1335	13990.5	375.45	4272.5	283.2	0	0	1	0.07		22.14	7.31491e-23	-22.14	-11.1657	1.49788e-24
5-keto-4-deoxy-D-glucarate aldolase CDS	972246	973016	forward	771	1956.5	90.91	510.5	58.59	0	0	0	0		10.58	2.6229e-11	-10.58	-9.08233	1.24475e-11
2-hydroxy-3-oxopropionate reductase CDS	973046	973936	forward	891	185	7.44	216	21.45	1206	165.16	11511	1122.06		13.88	1.31649e-14	13.88	6.8833	3.54006e-15
Glycerate 2-kinase CDS	974033	975178	forward	1146	6143	192.04	2437	188.18	0	0	0	0		16.34	4.52939e-17	-16.34	-10.9994	6.56374e-18
hypothetical protein CDS	975695	976882	reverse	1188	4802	144.81	2630.5	195.94	0	0	0	0		14.58	2.61261e-15	-14.58	-10.8336	6.02005e-16
hypothetical protein CDS	976904	977443	reverse	540	4435	294.24	2309.5	378.46	0	0	0	0		14.48	3.27587e-15	-14.48	-10.6976	7.75476e-16
hypothetical protein CDS	977699	978043	reverse	345	1947	202.19	1197	307.02	0	0	0	0		11.11	7.7425e-12	-11.11	-9.63982	3.43918e-12
HTH-type transcriptional regulator TsaR CDS	978232	979170	forward	939	23638	901.88	8682	818.17	0	0	0	0		22.08	8.22597e-23	-22.08	-12.8286	1.70295e-24
L-threonine dehydratase catabolic TdcB CDS	979269	980258	forward	990	37853	1369.84	16582.5	1482.2	1834	226.05	1772	155.46		0.06	0.878958	0.06	0.243004	0.861158
Threonine/serine transporter TdcC CDS	980280	981611	forward	1332	15723.5	422.91	7674	509.81	0	0	475	30.97		1.48	0.0330724	-1.48	-4.20332	0.0281011
Propionate kinase CDS	981637	982845	forward	1209	40053.5	1186.92	20609	1508.42	5	0.5	9528.5	684.51		0.36	0.432879	-0.36	-1.52372	0.3983
PFL-like enzyme TdcE CDS	982879	985173	forward	2295	30836.5	481.38	14914.5	575.07	14444	767.97	41728.5	1579.18		2.99	0.00103008	2.99	3.52259	0.000815441
Putative reactive intermediate deaminase TdcF CDS	985187	985576	forward	390	1210.5	111.2	143	32.45	0	0	0	0		5.62	2.4264e-06	-5.62	-7.76314	1.71988e-06
L-serine dehydratase TdcG CDS	985648	987012	forward	1365	13011	341.49	5038	326.6	0	0	0	0		19.49	3.24668e-20	-19.49	-12.031	1.81913e-21
putative serine transporter CDS	987288	988619	forward	1332	7042	189.41	4460	296.29	0	0	1339	87.31		0.4	0.396894	-0.4	-1.9355	0.364296
hypothetical protein CDS	988647	989957	forward	1311	2206	60.28	883	59.6	0	0	0	0		12.44	3.63225e-13	-12.44	-9.57443	1.30365e-13
hypothetical protein CDS	990090	990254	reverse	165	180	39.08	362	194.14	0	0	0	0		3.79	0.000162378	-3.79	-7.08335	0.000124377
Pirin-like protein YhaK CDS	990277	990978	reverse	702	3547	181.02	1631	205.59	0	0	0	0		14.01	9.70433e-15	-14.01	-10.3194	2.54182e-15
HTH-type transcriptional regulator YhaJ CDS	991083	991979	forward	897	10989	438.91	4572	451.03	0	0	0	0		18.7	1.98319e-19	-18.7	-11.839	1.4325e-20
Inner membrane protein YhaI CDS	992030	992386	reverse	357	22679	2275.94	8054	1996.34	0	0	0	0		21.83	1.49235e-22	-21.83	-12.7473	3.52604e-24
Inner membrane protein YhaH CDS	992628	992993	reverse	366	8422	824.4	2748	664.4	0	0	0	0		17.19	6.39809e-18	-17.19	-11.3022	7.32815e-19
Glutathionyl-hydroquinone reductase YqjG CDS	993285	994271	reverse	987	2072	75.21	865	77.55	0	0	0	0		12.2	6.34368e-13	-12.2	-9.51277	2.36389e-13
Inner membrane protein YqjF CDS	994341	994823	reverse	483	653	48.44	129	23.63	0	0	0	0		6.06	8.72632e-07	-6.06	-7.3097	6.05776e-07
hypothetical protein CDS	994920	995219	reverse	300	940	112.26	178	52.5	0	0	0	0		6.83	1.48788e-07	-6.83	-7.78747	9.89687e-08
Inner membrane protein YqjE CDS	995209	995613	reverse	405	371.5	32.86	75	16.39	0	0	0	0		4.74	1.82747e-05	-4.74	-6.52492	1.3447e-05
putative protein YqjD CDS	995616	995921	reverse	306	949.5	111.17	152	43.96	0	0	0	0		6.17	6.82031e-07	-6.17	-7.66445	4.69779e-07
Protein YqjC CDS	995959	996327	reverse	369	11	1.07	78	18.71	0	0	0	0		1.12	0.0755186	-1.12	-4.38693	0.0656625
Modulator protein MzrA CDS	996474	996857	reverse	384	1072	100.02	184.5	42.52	0	0	0	0		6.77	1.69713e-07	-6.77	-7.89501	1.13117e-07
Inner membrane protein YqjA CDS	996861	997523	reverse	663	2907	157.09	795.5	106.17	0	0	1	0.13		13.76	1.7184e-14	-13.76	-8.86662	4.74454e-15
Putative L-lactate dehydrogenase operon regulatory protein CDS	997868	998644	reverse	777	2673	123.25	1444	164.45	0	0	0	0		12.57	2.7114e-13	-12.57	-10.0125	9.54237e-14
Hexuronate transporter CDS	998774	1000072	reverse	1299	5101	140.69	2432	165.67	0	0	0	0		15.27	5.34185e-16	-15.27	-10.845	1.02774e-16
Uronate isomerase CDS	1000555	1001967	forward	1413	4652.5	117.96	2484	155.56	0	0	0	0		14.57	2.70743e-15	-14.57	-10.7767	6.26292e-16
Altronate dehydratase CDS	1001982	1003469	forward	1488	4143.5	99.76	2703	160.74	0	0	0	0		13.37	4.29514e-14	-13.37	-10.7161	1.29125e-14
Inner membrane protein YgjV CDS	1003552	1004103	forward	552	1352.5	87.78	1356	217.38	3	0.66	8193	1289.1		0.57	0.269535	0.57	2.20692	0.244244
Serine/threonine transporter SstT CDS	1004108	1005352	reverse	1245	6460.5	185.91	1981	140.8	0	0	0	0		15.8	1.58833e-16	-15.8	-10.8826	2.64841e-17
Putative membrane-bound redox modulator Alx CDS	1005968	1006933	reverse	966	2928	108.59	762	69.8	0	0	0	0		11.92	1.19455e-12	-11.92	-9.64178	4.70656e-13
scyllo-inositol 2-dehydrogenase (NADP(+)) IolU CDS	1007216	1008202	reverse	987	2149	78.01	1291	115.74	0	0	0	0		11.5	3.13555e-12	-11.5	-9.76487	1.31942e-12
hypothetical protein CDS	1008281	1008964	reverse	684	2804	146.87	764	98.84	0	0	0	0		12.04	9.14194e-13	-12.04	-9.62014	3.53829e-13
UTP pyrophosphatase CDS	1009041	1009544	reverse	504	338	24.03	11	1.93	0	0	0	0		1.72	0.0192556	-1.72	-5.22334	0.0161316
Ribosomal RNA large subunit methyltransferase G CDS	1009629	1010765	forward	1137	7336	231.16	3844	299.17	0	0	0	0		16.34	4.59874e-17	-16.34	-11.3997	6.67459e-18
mRNA interferase HigB CDS	1011050	1011364	forward	315	101	11.49	34	9.55	0	0	0	0		2.81	0.0015401	-2.81	-5.0089	0.00122682
Antitoxin HigA CDS	1011361	1011777	forward	417	457.5	39.31	166.5	35.33	0	0	0	0		7.07	8.4926e-08	-7.07	-7.29565	5.53242e-08
2,4-dienoyl-CoA reductase CDS	1011822	1013840	reverse	2019	3812.5	67.65	2234.5	97.93	0	0	0	0		13.51	3.09047e-14	-13.51	-10.5478	9.04749e-15
Glucosidase YgjK CDS	1014011	1016362	reverse	2352	6994	106.54	4180	157.26	0	0	0	0		15.58	2.65651e-16	-15.58	-11.3977	4.71644e-17
hypothetical protein CDS	1016379	1017449	reverse	1071	9648	322.74	3449	284.97	24280	2766.3	12585	1020.57		3.64	0.000229331	3.64	5.76673	0.000177004
Inner membrane transporter YgjI CDS	1017583	1019016	reverse	1434	25772.5	643.89	11918.5	735.47	2696	229.41	7106	430.39		0.68	0.210274	0.68	1.42254	0.18884
Evolved beta-galactosidase subunit beta CDS	1019079	1019528	reverse	450	13943.5	1110.11	5396	1061.09	0	0	0	0		19.77	1.70419e-20	-19.77	-12.1272	8.20648e-22
Evolved beta-galactosidase subunit alpha CDS	1019525	1022617	reverse	3093	18422	213.38	7083.5	202.66	0	0	0	0		21	9.95777e-22	-21	-12.5114	3.1146e-23
HTH-type transcriptional repressor MelR CDS	1022801	1023784	reverse	984	2256	82.14	1274	114.57	0	0	0	0		11.85	1.39721e-12	-11.85	-9.79988	5.55867e-13
tRNA-binding protein YgjH CDS	1024003	1024335	forward	333	599	64.44	341.5	90.75	0	0	0	0		7.7	1.99633e-08	-7.7	-7.95321	1.24703e-08
Putrescine aminotransferase CDS	1024377	1025867	reverse	1491	4183	100.51	1791.5	106.32	0	0	0	0		14.77	1.69014e-15	-14.77	-10.5094	3.72713e-16
Aerotaxis receptor CDS	1026174	1027694	forward	1521	6301	148.42	3344	194.55	0	0	0	0		15.7	1.98166e-16	-15.7	-11.1948	3.37559e-17
Transcriptional regulator YqjI CDS	1027799	1028422	reverse	624	39	2.24	2	0.28	0	0	0	0		0.4	0.399686	-0.4	-2.33155	0.366949
NADPH-dependent ferric-chelate reductase CDS	1028699	1029463	forward	765	1863	87.25	590	68.25	0	0	17	1.93		6.14	7.31044e-07	-6.14	-5.24444	5.0469e-07
G/U mismatch-specific DNA glycosylase CDS	1029717	1030223	forward	507	167.5	11.84	230	40.14	0	0	0	0		3.82	0.000150588	-3.82	-6.70869	0.000115008
RNA polymerase sigma factor RpoD CDS	1030302	1032143	reverse	1842	11.5	0.22	1	0.05	0	0	0	0		0.1	0.785566	-0.1	-0.913665	0.757637
DNA primase CDS	1032338	1034083	reverse	1746	15	0.31	55	2.79	0	0	0	0		1.1	0.0794933	-1.1	-4.13642	0.0692257
30S ribosomal protein S21 CDS	1034194	1034409	reverse	216	0	0	0	0	0	0	0	0		0	NA	0	NA	NA
tRNA N6-adenosine threonylcarbamoyltransferase CDS	1034647	1035660	forward	1014	189.5	6.7	85.5	7.46	0	0	0	0		4.67	2.13312e-05	-4.67	-6.17023	1.57536e-05
L-tartrate/succinate antiporter CDS	1035703	1037166	reverse	1464	6232	152.51	2573.5	155.55	0	0	0	0		16.37	4.22855e-17	-16.37	-11.0441	6.06117e-18
L(+)-tartrate dehydratase subunit beta CDS	1037215	1037820	reverse	606	3230.5	190.99	2903	423.9	0	0	0	0		11.34	4.59459e-12	-11.34	-10.5314	1.98299e-12
L(+)-tartrate dehydratase subunit alpha CDS	1037817	1038728	reverse	912	4588	180.23	1796	174.26	0	0	330	31.43		0.9	0.125428	-0.9	-2.90521	0.110723
HTH-type transcriptional regulator DmlR CDS	1038935	1039867	forward	933	33275	1277.74	15790	1497.59	0	0	227	21.13		3.47	0.000337039	-3.47	-6.2448	0.000262184
putative glycerol-3-phosphate acyltransferase CDS	1039880	1040497	reverse	618	2514	145.74	438	62.72	41	8.1	2301	323.38		0.74	0.181609	0.74	1.34302	0.162034
Dihydroneopterin aldolase CDS	1040602	1040970	forward	369	137	13.3	20	4.8	0	0	0	0		2.06	0.00879395	-2.06	-4.79513	0.00726233
Undecaprenyl-diphosphatase CDS	1041061	1041882	forward	822	1005	43.8	492	52.96	0	0	0	0		9.53	2.97396e-10	-9.53	-8.59194	1.59138e-10
Multifunctional CCA protein CDS	1042064	1043302	reverse	1239	7	0.2	8	0.57	0	0	0	0		0.3	0.505395	-0.3	-1.85024	0.468434
hypothetical protein CDS	1043366	1043986	reverse	621	1092	63	234	33.34	0	0	0	0		7.79	1.62323e-08	-7.79	-8.10068	1.00813e-08
Inorganic triphosphatase CDS	1044228	1045529	forward	1302	4175.5	114.9	1390.5	94.5	0	0	0	0		14.51	3.10657e-15	-14.51	-10.3393	7.31903e-16
Bifunctional glutamine synthetase adenylyltransferase/adenylyl-removing enzyme CDS	1045552	1048392	forward	2841	7074.5	89.21	2784.5	86.73	0	0	0	0		16.91	1.23421e-17	-16.91	-11.1917	1.49139e-18
Bifunctional protein HldE CDS	1048440	1049873	forward	1434	10	0.25	1	0.06	2	0.17	1	0.06		0.6	0.248791	0.6	2.39169	0.224774
Inner membrane protein YqiK CDS	1050669	1052330	reverse	1662	13301	286.72	6116.5	325.66	2442	179.29	3789	198		0.98	0.105187	0.98	2.11516	0.0924528
Inner membrane protein YqiJ CDS	1052357	1052986	reverse	630	13576	772.03	6546.5	919.52	1	0.19	1484	204.59		0.78	0.167201	-0.78	-2.52087	0.148803
Surface composition regulator CDS	1053255	1053455	forward	201	1307	232.96	535	235.53	82	49.78	2024	874.57		4.36	4.38448e-05	4.36	1.95536	3.28639e-05
Ubiquinone biosynthesis accessory factor UbiK CDS	1053490	1053789	reverse	300	2427	289.84	1046	308.53	0	0	0	0		12.74	1.81491e-13	-12.74	-9.75282	6.21985e-14
3,4-dihydroxy-2-butanone 4-phosphate synthase CDS	1054163	1054816	forward	654	3399	186.2	1003	135.71	0	0	0	0		13.16	6.85064e-14	-13.16	-9.95529	2.13196e-14
Protein YqiD CDS	1055078	1055248	forward	171	11373	2382.78	3988.5	2063.98	0.5	0.36	1626	825.86		0.52	0.30011	-0.52	-1.92991	0.27276
Zinc transporter ZupT CDS	1055306	1056079	reverse	774	9913	458.85	3934.5	449.82	6192.5	976.26	19918	2235.04		4.27	5.31931e-05	4.27	4.11465	3.99547e-05
4,5-DOPA dioxygenase extradiol CDS	1056195	1057010	forward	816	4066	178.52	2182	236.62	1	0.15	0	0		4.22	5.98742e-05	-4.22	-7.71307	4.51212e-05
Protein-disulfide oxidoreductase DsbI CDS	1057056	1057727	reverse	672	2069.5	110.33	1202.5	158.35	0	0	0	0		11.48	3.28813e-12	-11.48	-9.69536	1.38732e-12
Thiol:disulfide interchange protein DsbL CDS	1057742	1058410	reverse	669	11335	607.02	3884.5	513.81	0	0	0	0		18.65	2.23466e-19	-18.65	-11.7543	1.63928e-20
Arylsulfate sulfotransferase AssT CDS	1058428	1060224	reverse	1797	22818.5	454.93	8150	401.33	12111	822.38	3431	165.83		1.43	0.0368991	1.43	3.57931	0.0314356
Putative acid--amine ligase YgiC CDS	1060709	1061869	reverse	1161	9557.5	294.93	4061.5	309.56	9567	1005.5	22139	1656.18		4.3	4.98334e-05	4.3	4.63532	3.73975e-05
hypothetical protein CDS	1061875	1062546	reverse	672	930.5	49.61	262.5	34.57	0	0	0	0		8.56	2.75619e-09	-8.56	-8.10572	1.61129e-09
Outer membrane protein TolC CDS	1062694	1064175	reverse	1482	3562	86.11	2261	135	0	0	0	0		12.97	1.07265e-13	-12.97	-10.4933	3.49504e-14
ADP-ribose pyrophosphatase CDS	1064380	1065009	forward	630	998	56.75	263	36.94	0	0	0	0		8.47	3.364e-09	-8.47	-8.14625	1.97949e-09
hypothetical protein CDS	1065010	1065432	forward	423	634	53.7	21	4.39	0	0	0	0		2.35	0.00443185	-2.35	-6.09441	0.00361908
3',5'-cyclic adenosine monophosphate phosphodiesterase CpdA CDS	1065457	1066284	forward	828	2553	110.47	487	52.05	0	0	0	0		9.64	2.30606e-10	-9.64	-9.18587	1.21841e-10
hypothetical protein CDS	1066284	1066865	forward	582	1552	95.54	1306	198.57	0	0	0	0		9.48	3.30851e-10	-9.48	-9.49115	1.78048e-10
DNA topoisomerase 4 subunit B CDS	1066894	1068786	forward	1893	348	6.59	42	1.96	0	0	0	0		3.27	0.000542645	-3.27	-6.02418	0.000424079
putative quinol monooxygenase YgiN CDS	1068834	1069148	reverse	315	981.5	111.63	979	275.02	0	0	0	0		7.86	1.37626e-08	-7.86	-8.95396	8.4948e-09
NADPH:quinone oxidoreductase MdaB CDS	1069179	1069760	reverse	582	4558.5	280.61	2025	307.89	0	0	0	0		15.03	9.23881e-16	-15.03	-10.65	1.91262e-16
Sensor protein QseC CDS	1070466	1071815	reverse	1350	6233.5	165.43	3814.5	250.03	699	63.18	6326	406.98		2.12	0.00750386	2.12	1.73268	0.00616822
Transcriptional regulatory protein QseB CDS	1071812	1072471	reverse	660	3003.5	163.04	1154.5	154.79	0	0	0	0		13.57	2.67949e-14	-13.57	-9.9807	7.74182e-15
Protein YgiW CDS	1072623	1073015	forward	393	2394	218.24	941	211.88	0	0	0	0		12.74	1.81372e-13	-12.74	-9.67745	6.21169e-14
DNA gyrase inhibitor CDS	1073068	1073550	forward	483	3756	278.6	1995	365.5	0	0	0	0		13.81	1.54549e-14	-13.81	-10.4766	4.21193e-15
mRNA interferase toxin MqsR CDS	1073755	1074051	forward	297	3487.5	420.69	1905	567.58	0	0	0	0		13.45	3.51255e-14	-13.45	-10.3881	1.03859e-14
Antitoxin MqsA CDS	1074053	1074448	forward	396	898.5	81.29	773	172.73	0	0	0	0		7.97	1.06757e-08	-7.97	-8.74956	6.54859e-09
putative deoxycholate-binding periplasmic protein YgiS CDS	1074581	1076188	forward	1608	6711	149.52	1985	109.24	0	0	0	0		15.73	1.84803e-16	-15.73	-10.9058	3.11886e-17
DNA topoisomerase 4 subunit A CDS	1076326	1078584	forward	2259	726	11.51	58	2.27	0	0	0	0		3.67	0.000211997	-3.67	-6.77494	0.000163482
1-acyl-sn-glycerol-3-phosphate acyltransferase CDS	1078818	1079555	forward	738	372	18.06	125	14.99	0	0	0	0		6.29	5.11037e-07	-6.29	-6.93851	3.49355e-07
Cell division protein FtsP CDS	1079630	1081042	forward	1413	5204	131.95	1818	113.85	0	0	0	0		15.52	3.02869e-16	-15.52	-10.6823	5.459e-17
hypothetical protein CDS	1081153	1083372	forward	2220	5401	87.16	1768	70.47	0	0	0	0		15.42	3.76065e-16	-15.42	-10.685	6.92217e-17
Major outer membrane lipoprotein Lpp 1 CDS	1083415	1083672	reverse	258	785	109.01	460.5	157.94	0	0	0	0		8.44	3.66149e-09	-8.44	-8.34873	2.16196e-09
hypothetical protein CDS	1083723	1084649	reverse	927	3086	119.27	2159.5	206.14	0	0	0	0		12.13	7.44439e-13	-12.13	-10.3439	2.81761e-13
2,5-diketo-D-gluconic acid reductase A CDS	1084849	1085676	reverse	828	1839	79.57	604	64.55	0	0	0	0		11.44	3.65683e-12	-11.44	-9.1815	1.5517e-12
Alcohol dehydrogenase YqhD CDS	1085781	1086944	reverse	1164	4606	141.77	1881	143	0	0	436	32.53		0.7	0.197369	-0.7	-2.55818	0.176717
HTH-type transcriptional activator RhaS CDS	1087081	1088037	forward	957	1720	64.39	326	30.14	0	0	0	0		8.47	3.41242e-09	-8.47	-8.63195	2.00875e-09
Inner membrane protein YghB CDS	1088077	1088736	reverse	660	863	46.85	720	96.53	0	0	0	0		7.93	1.16298e-08	-7.93	-8.67624	7.15479e-09
Cystathionine beta-lyase MetC CDS	1088876	1090063	reverse	1188	5414	163.27	1456	108.45	0	0	0	0		14.32	4.83617e-15	-14.32	-10.5258	1.19163e-15
Biopolymer transport protein ExbB CDS	1090315	1091049	forward	735	2202	107.33	169.5	20.41	0	0	267	31.55		0.31	0.484752	-0.31	-1.46407	0.44871
Biopolymer transport protein ExbD CDS	1091056	1091481	forward	426	430	36.16	66.5	13.81	0	0	0	0		4.29	5.13134e-05	-4.29	-6.52336	3.85197e-05
putative oxidoreductase YghA CDS	1091753	1092637	reverse	885	4331	175.33	1923	192.28	0	0	0	0		14.84	1.44561e-15	-14.84	-10.5782	3.14234e-16
hypothetical protein CDS	1092828	1093322	forward	495	2653	192.02	969	173.22	0	0	0	0		13.05	8.9543e-14	-13.05	-9.77238	2.87158e-14
L-glyceraldehyde 3-phosphate reductase CDS	1093362	1094402	reverse	1041	4520	155.56	1814	154.2	0	0	0	0		15.13	7.33491e-16	-15.13	-10.5785	1.48217e-16
Protein YqhI CDS	1094559	1094702	forward	144	128	31.85	116.5	71.59	0	0	0	0		3.51	0.000309453	-3.51	-6.04361	0.000239959
hypothetical protein CDS	1094680	1095033	forward	354	168.5	17.05	220.5	55.12	0	0	0	0		3.85	0.000140135	-3.85	-6.68484	0.00010693
hypothetical protein CDS	1095033	1095443	forward	411	2942.5	256.5	1216	261.81	30065	8926.05	14797	3126.89		5.83	1.46267e-06	5.83	7.5758	1.02789e-06
hypothetical protein CDS	1095562	1095849	forward	288	3214	399.81	1398	429.54	0	0	0	0		13.75	1.77124e-14	-13.75	-10.1504	4.89902e-15
Hydrogenase-2 small chain CDS	1096038	1097156	forward	1119	5280	169.05	1122	88.73	0	0	0	0		12.61	2.47847e-13	-12.61	-10.2862	8.678e-14
Formate dehydrogenase, nitrate-inducible, iron-sulfur subunit CDS	1097159	1098145	forward	987	4720	171.33	1348	120.85	0	0	0	0		14.19	6.43461e-15	-14.19	-10.386	1.62892e-15
putative Ni/Fe-hydrogenase 2 b-type cytochrome subunit CDS	1098135	1099313	forward	1179	5626	170.96	2160	162.12	0	0	0	0		15.99	1.02214e-16	-15.99	-10.8561	1.62613e-17
Hydrogenase-2 large chain CDS	1099310	1101013	forward	1704	11290.5	237.38	4574	237.53	1	0.07	1284	65.45		0.72	0.192586	-0.72	-2.34066	0.172348
Hydrogenase 2 maturation protease CDS	1101013	1101507	forward	495	756	54.72	434.5	77.67	0	0	0	0		8.36	4.31839e-09	-8.36	-8.28451	2.56344e-09
Hydrogenase-2 operon protein HybE CDS	1101500	1101988	forward	489	1443	105.72	530	95.91	45747.5	11415.6	26386.5	4686.56		8.74	1.80915e-09	8.74	9.24075	1.04176e-09
Hydrogenase maturation factor HybF CDS	1101981	1102322	forward	342	86.5	9.06	12.5	3.23	45743.5	16320.9	26389.5	6701.72		16.32	4.76007e-17	16.32	13.5161	6.95159e-18
Hydrogenase maturation factor HybG CDS	1102335	1102583	forward	249	511	73.52	55	19.55	0	0	0	0		3.7	0.000201085	-3.7	-6.48801	0.000154705
Disulfide-bond oxidoreductase YghU CDS	1102706	1103392	reverse	687	320	16.69	480	61.83	0	0	0	0		4.9	1.2503e-05	-4.9	-7.66554	9.14089e-06
Bifunctional glutathionylspermidine synthetase/amidase CDS	1103777	1105636	forward	1860	5937	114.36	2335	111.09	0	0	0	0		16.21	6.21859e-17	-16.21	-10.9465	9.26352e-18
Low-affinity inorganic phosphate transporter 1 CDS	1105928	1107427	forward	1500	29550.5	705.8	11527	680.01	0	0	0	0		23.16	6.93556e-24	-23.16	-13.1791	9.20787e-26
Thymidylate kinase CDS	1107476	1108168	reverse	693	11979.5	619.31	5048	644.58	0	0	0	0		19.05	9.01482e-20	-19.05	-11.9666	5.79927e-21
hypothetical protein CDS	1108357	1109055	forward	699	4316.5	221.24	1970	249.39	4227	737.9	5	0.62		0.97	0.107037	0.97	3.9142	0.0941274
hypothetical protein CDS	1109087	1109845	forward	759	2656	125.37	750.5	87.5	0	0	0	0		12.06	8.73146e-13	-12.06	-9.57565	3.37155e-13
hypothetical protein CDS	1109891	1111240	forward	1350	5127.5	136.07	1459.5	95.67	0	0	0	0		14.48	3.29044e-15	-14.48	-10.4989	7.80406e-16
hypothetical protein CDS	1111240	1112064	forward	825	6720	291.82	3574	383.35	0	0	2	0.21		19.18	6.66613e-20	-19.18	-9.94959	4.12508e-21
putative protein YtfJ CDS	1112076	1112636	forward	561	2933	187.31	1835	289.44	0	0	0	0		12.38	4.19274e-13	-12.38	-10.217	1.5152e-13
hypothetical protein CDS	1112667	1113737	forward	1071	7782	260.32	2018	166.73	0	0	0	0		15.42	3.76758e-16	-15.42	-10.9999	6.9434e-17
Lipopolysaccharide export system permease protein LptG CDS	1113734	1114813	forward	1080	7418	246.08	2219.5	181.85	0	0	0	0		16.2	6.33082e-17	-16.2	-11.0551	9.45919e-18
8-amino-7-oxononanoate synthase CDS	1114848	1116020	reverse	1173	7918.5	241.85	2879.5	217.23	0	0	0	0		17.32	4.83603e-18	-17.32	-11.2968	5.35402e-19
Acyl carrier protein CDS	1116020	1116268	reverse	249	6679.5	961.06	2256.5	801.91	0	0	0	0		16.4	3.94217e-17	-16.4	-11.006	5.63294e-18
2-alkyl-3-oxoalkanoate reductase CDS	1116300	1117214	reverse	915	16730.5	655.08	7531.5	728.37	0	0	0	0		20.28	5.1888e-21	-20.28	-12.4678	2.12503e-22
Long-chain-fatty-acid--AMP ligase FadD26 CDS	1117211	1118899	reverse	1689	23785.5	504.53	11181	585.79	0	0	0	0		21.65	2.23213e-22	-21.65	-12.9792	5.57531e-24
Protein YghO CDS	1119309	1120451	forward	1143	9018	282.66	3954.5	306.15	0	0	0	0		17.76	1.72194e-18	-17.76	-11.5933	1.66614e-19
Glc operon transcriptional activator CDS	1120458	1121222	reverse	765	1964	91.98	613.5	70.97	0	0	0	0		11.48	3.29175e-12	-11.48	-9.23531	1.38959e-12
putative FAD-linked oxidoreductase CDS	1121473	1122972	forward	1500	2089	49.89	2146	126.6	0	0	0	0		9.69	2.03171e-10	-9.69	-10.0034	1.06797e-10
hypothetical protein CDS	1122972	1124024	forward	1053	1117	38	639	53.7	0	0	0	0		9.56	2.76032e-10	-9.56	-8.82753	1.47333e-10
Lactate utilization protein A CDS	1124035	1125258	forward	1224	703	20.58	387	27.98	0	0	0	0		8.23	5.86199e-09	-8.23	-8.15768	3.51799e-09
hypothetical protein CDS	1125263	1125667	forward	405	92	8.14	183	39.98	0	0	0	0		2.82	0.00149679	-2.82	-6.14522	0.00119096
Malate synthase G CDS	1125689	1127860	forward	2172	10028	165.41	5624	229.13	0	0	0	0		17.23	5.82308e-18	-17.23	-11.8664	6.59005e-19
Glycolate permease GlcA CDS	1128215	1129897	forward	1683	29579	629.66	13354	702.13	1	0.07	2657	137.12		0.8	0.158687	-0.8	-2.72082	0.14094
hypothetical protein CDS	1130382	1134950	forward	4569	13751	107.82	4344	84.13	0	0	0	0		19.07	8.48942e-20	-19.07	-11.9597	5.40618e-21
Prepilin peptidase PppA CDS	1135148	1135957	forward	810	22215	982.58	8600	939.52	0	0	0	0		21.85	1.39802e-22	-21.85	-12.7766	3.21635e-24
Pilotin AspS 2 CDS	1136023	1136433	forward	411	6130	534.35	2924	629.54	0	0	0	0		15.98	1.05729e-16	-15.98	-11.101	1.69583e-17
Type II secretion system protein C 2 CDS	1136592	1137410	forward	819	5551	242.82	2509	271.09	0	0	0	0		15.74	1.80885e-16	-15.74	-10.934	3.03646e-17
Secretin GspD 2 CDS	1137440	1139500	forward	2061	4440	77.18	2608	111.97	0	0	0	0		14.03	9.31677e-15	-14.03	-10.7599	2.43192e-15
Type II secretion system protein E CDS	1139500	1140993	forward	1494	5938.5	142.41	2201.5	130.39	0	0	0	0		16.17	6.75907e-17	-16.17	-10.9086	1.01751e-17
Type II secretion system protein F CDS	1140993	1142216	forward	1224	4098.5	119.96	1628	117.7	0	0	0	0		14.76	1.74312e-15	-14.76	-10.4355	3.86316e-16
Type II secretion system protein G CDS	1142233	1142688	forward	456	578	45.41	313.5	60.84	0	0	0	0		7.68	2.09797e-08	-7.68	-7.87476	1.31383e-08
Type II secretion system protein H CDS	1142692	1143255	forward	564	1638.5	104.08	1049	164.58	0	0	0	0		10.44	3.60096e-11	-10.44	-9.4218	1.72998e-11
hypothetical protein CDS	1143252	1143623	forward	372	1097	105.65	342	81.35	0	0	0	0		9.48	3.30851e-10	-9.48	-8.4158	1.78078e-10
Type II secretion system protein J CDS	1143620	1144225	forward	606	106.5	6.3	20	2.92	0	0	0	0		2.02	0.00966041	-2.02	-4.61306	0.00799527
Putative type II secretion system protein K CDS	1144222	1145190	forward	969	2665	98.53	713	65.11	0	0	0	0		11.76	1.73366e-12	-11.76	-9.53388	7.03765e-13
hypothetical protein CDS	1145205	1146374	forward	1170	4133	126.56	1964	148.54	0	0	0	0		14.5	3.18666e-15	-14.5	-10.5502	7.52925e-16
Type II secretion system protein M CDS	1146376	1146912	forward	537	8651	577.16	3776	622.23	0	0	22	3.56		11.16	6.84095e-12	-11.16	-7.33414	3.01527e-12
Polysialic acid transport protein KpsD CDS	1148869	1150482	forward	1614	46380	1029.52	20300.5	1113	350312	26484.5	1378315	74169.6		15.12	7.52773e-16	15.12	7.63962	1.52452e-16
Polysialic acid transport protein KpsM CDS	1150549	1151349	forward	801	15012	671.45	6577.5	726.64	86387.5	13160.1	341264	37003.2		13.82	1.51258e-14	13.82	7.25477	4.1082e-15
Polysialic acid transport ATP-binding protein KpsT CDS	1151361	1152011	forward	651	9908	545.27	4542	617.39	12436	2330.99	168608	22494.7		53.24	5.71654e-54	53.24	5.70628	2.5727e-57
KpsE CDS	1151980	1153227	forward	1248	25688	737.43	12087	857.03	144518	14130.1	593619	41311.8		13.85	1.41214e-14	13.85	7.18068	3.80998e-15
hypothetical protein CDS	1153504	1154517	forward	1014	11131	393.28	5962.5	520.33	81199.5	9771.37	309914	26545.2		13.48	3.30787e-14	13.48	7.40885	9.74349e-15
Undecaprenyl-phosphate 4-deoxy-4-formamido-L-arabinose transferase CDS	1154534	1156747	forward	2214	50494	817.09	17618.5	704.18	994552	54813.8	1.38982e+06	54521		10.86	1.37987e-11	10.86	8.81881	6.297e-12
hypothetical protein CDS	1156814	1157698	forward	885	10970.5	444.11	4793.5	479.29	2977.5	410.53	11264	1105.43		2.61	0.00246516	2.61	2.91218	0.00198477
UDP-glucose 6-dehydrogenase CDS	1157734	1158900	forward	1167	9758	299.57	4218.5	319.87	1.24191e+06	129855	764368	56887		12.29	5.09434e-13	12.29	11.044	1.86624e-13
hypothetical protein CDS	1158987	1159889	forward	903	6135	243.41	2415	236.66	7.5	1.01	750	72.14		1.26	0.0543851	-1.26	-2.09458	0.0468343
hypothetical protein CDS	1159974	1161995	forward	2022	10881.5	192.8	3734.5	163.43	125482	7572.52	381643	16393		14.74	1.80922e-15	14.74	8.31889	4.02804e-16
hypothetical protein CDS	1161983	1163014	forward	1032	7049	244.71	2931.5	251.36	75990	8984.97	287363	24184.2		16.6	2.51782e-17	16.6	8.16774	3.38806e-18
dTDP-glucose 4,6-dehydratase RmlB CDS	1163739	1164824	forward	1086	8748.5	288.61	4470.5	364.26	6.5	0.73	400.5	32.03		4.2	6.36402e-05	-4.2	-3.55763	4.80022e-05
dTDP-4-dehydrorhamnose reductase RmlD CDS	1164824	1165711	forward	888	2589.5	104.47	1469.5	146.44	132418	18195.8	189648	18548.8		12.89	1.28399e-13	12.89	9.77143	4.253e-14
Glucose-1-phosphate thymidylyltransferase RmlA CDS	1165792	1166670	forward	879	10290	419.4	4589.5	462.03	3958	549.45	1437	141.99		1.14	0.0729985	1.14	3.0012	0.0634252
dTDP-4-dehydrorhamnose 3,5-epimerase RmlC CDS	1166736	1167287	forward	552	6207	402.85	2641.5	423.45	128320	28365.8	273451	43025.1		13.32	4.809e-14	13.32	8.86342	1.4598e-14
KpsC CDS	1167337	1169484	forward	2148	26547	442.78	11050	455.22	932687	52983.6	1.2358e+06	49968.4		12.1	7.91662e-13	12.1	9.48397	3.01772e-13
KpsS CDS	1170647	1171867	forward	1221	21821	640.27	9788.5	709.4	915640	91505.9	1312611	93368.8		12.96	1.09054e-13	12.96	9.6948	3.56315e-14
hypothetical protein CDS	1171890	1172126	reverse	237	2610	394.55	1128.5	421.35	3.5	1.8	515	188.73		0.68	0.207374	-0.68	-1.52916	0.186095
hypothetical protein CDS	1172229	1172852	reverse	624	3781	217.08	1954	277.1	1	0.2	0	0		4.12	7.64021e-05	-4.12	-7.59818	5.78174e-05
Cytoskeleton-binding toxin CbtA CDS	1172849	1173226	reverse	378	1279	121.22	342.5	80.18	0	0	0	0		9.33	4.63355e-10	-9.33	-8.50914	2.53365e-10
Cytoskeleton bundling-enhancing antitoxin CbeA CDS	1173315	1173683	reverse	369	2450.5	237.92	881.5	211.39	0	0	0	0		12.73	1.85554e-13	-12.73	-9.65118	6.37164e-14
hypothetical protein CDS	1173757	1173978	reverse	222	1215.5	196.16	303.5	120.98	0	0	0	0		8.85	1.40728e-09	-8.85	-8.38092	8.02122e-10
hypothetical protein CDS	1174047	1174523	reverse	477	3177.5	238.66	1723.5	319.73	0	0	0	0		13.15	7.08073e-14	-13.15	-10.2553	2.21631e-14
Antirestriction protein KlcA CDS	1174539	1175024	reverse	486	5295.5	390.37	3135.5	570.9	0	0	55	9.83		5.37	4.22887e-06	-5.37	-5.81218	3.03367e-06
hypothetical protein CDS	1175116	1175934	reverse	819	1942	84.95	430.5	46.51	0	0	55	5.83		2.4	0.0040037	-2.4	-3.7237	0.00326134
hypothetical protein CDS	1176324	1176779	reverse	456	515	40.46	175	33.96	0	0	0	0		7.3	4.97634e-08	-7.3	-7.41189	3.19252e-08
hypothetical protein CDS	1176855	1177880	reverse	1026	1895.5	66.19	936	80.73	0	0	0	0		11.62	2.39243e-12	-11.62	-9.48473	9.91103e-13
Inner membrane protein YeeR CDS	1177877	1179370	reverse	1494	10849	260.16	5165	305.92	0	0	0	0		18.26	5.48274e-19	-18.26	-11.8941	4.57718e-20
hypothetical protein CDS	1179383	1179631	forward	249	404.5	58.2	14	4.98	0	0	0	0		1.93	0.0117954	-1.93	-5.50054	0.00981001
hypothetical protein CDS	1179706	1180017	forward	312	1365	156.74	757	214.7	0	0	0	0		10.26	5.49451e-11	-10.26	-9.09043	2.69533e-11
IS3 family transposase ISEc31 CDS	1180206	1180883	forward	678	3112	164.44	1057	137.95	6977	1255.68	3540	453.48		3.48	0.000331293	3.48	5.63956	0.00025749
Antigen 43 CDS	1180853	1181194	reverse	342	444	46.51	124	32.08	0	0	0	0		6.29	5.13137e-07	-6.29	-7.04671	3.50905e-07
GTPase Era CDS	1181566	1182438	reverse	873	5875.5	241.12	2477	251.07	0	0	0	0		16.11	7.69728e-17	-16.11	-10.9741	1.18473e-17
hypothetical protein CDS	1182522	1183439	reverse	918	24249.5	946.38	9318	898.2	0	0	0	0		22.23	5.93499e-23	-22.23	-12.894	1.09511e-24
hypothetical protein CDS	1184642	1185244	reverse	603	2601	154.54	861	126.35	0	0	0	0		12.71	1.93489e-13	-12.71	-9.67285	6.67458e-14
hypothetical protein CDS	1185340	1185546	reverse	207	67	11.6	11	4.7	0	0	0	0		1.22	0.0603575	-1.22	-3.77958	0.0521949
Hemolysin expression-modulating protein Hha CDS	1186271	1186483	forward	213	571	96.04	160	66.47	0	0	0	0		7.03	9.24614e-08	-7.03	-7.40782	6.03787e-08
hypothetical protein CDS	1186816	1187013	reverse	198	3015	545.54	914	408.48	0	0	0	0		12.87	1.34716e-13	-12.87	-9.80992	4.48044e-14
hypothetical protein CDS	1187212	1187781	forward	570	386	24.26	106	16.46	3	0.64	10	1.52		1.32	0.0478957	-1.32	-2.23809	0.0410735
hypothetical protein CDS	1187948	1188331	forward	384	3275	305.55	1052.5	242.54	0	0	0	0		13.45	3.57283e-14	-13.45	-9.97253	1.05882e-14
hypothetical protein CDS	1188328	1188753	forward	426	1887	158.7	620.5	128.89	0	0	0	0		11.54	2.9105e-12	-11.54	-9.21913	1.22013e-12
hypothetical protein CDS	1189225	1189791	forward	567	10131	640.14	3739	583.53	0	0	3	0.46		24.46	3.43925e-25	-24.46	-9.87291	2.20527e-27
dTDP-3-amino-3,6-dideoxy-alpha-D-galactopyranose3-N-acetyltransferase CDS	1189918	1190370	reverse	453	11685	924.14	5344	1043.9	0	0	14	2.68		14.8	1.57209e-15	-14.8	-8.33929	3.44912e-16
hypothetical protein CDS	1190707	1190943	forward	237	6421	970.64	2776	1036.48	0	0	0	0		16.42	3.81812e-17	-16.42	-11.112	5.41272e-18
hypothetical protein CDS	1191394	1192437	reverse	1044	26018	892.85	10839	918.71	0	0	0	0		22.47	3.40481e-23	-22.47	-13.0405	5.82281e-25
Prophage integrase IntS CDS	1192693	1193958	reverse	1266	9338	264.26	3693	258.13	0	0	0	0		18.07	8.567e-19	-18.07	-11.5816	7.5954e-20
hypothetical protein CDS	1194337	1195044	reverse	708	3766	190.57	1366	170.73	0	0	0	0		14.36	4.38832e-15	-14.36	-10.2574	1.07042e-15
Constitutive ornithine decarboxylase CDS	1195437	1197572	forward	2136	5249.5	88.05	2401	99.47	0	0	1	0.04		17.85	1.41698e-18	-17.85	-10.0638	1.32643e-19
Nucleoside permease NupG CDS	1197621	1198877	reverse	1257	9708.5	276.71	3200	225.27	0	0	0	0		17.82	1.49629e-18	-17.82	-11.5083	1.4074e-19
Membrane-bound lytic murein transglycosylase C CDS	1199079	1200158	reverse	1080	1943	64.45	968	79.31	0	0	0	0		11.68	2.0707e-12	-11.68	-9.52395	8.48968e-13
putative Fe(2+)-trafficking protein CDS	1200222	1200497	reverse	276	160	20.77	456	146.2	0	0	0	0		3.54	0.000285587	-3.54	-7.18931	0.000221131
Adenine DNA glycosylase CDS	1200525	1201577	reverse	1053	5445	185.26	1737	145.97	0	0	0	0		15.34	4.58307e-16	-15.34	-10.6761	8.6113e-17
tRNA (guanine-N(7)-)-methyltransferase CDS	1201738	1202457	forward	720	1446.5	71.98	403	49.53	0	0	0	0		9.91	1.22446e-10	-9.91	-8.71357	6.25458e-11
putative protein CDS	1202457	1202783	forward	327	204.5	22.41	100	27.06	0	0	0	0		4.87	1.35e-05	-4.87	-6.32861	9.89106e-06
hypothetical protein CDS	1202967	1203686	forward	720	3192	158.83	924	113.56	0	0	0	0		12.84	1.4489e-13	-12.84	-9.85176	4.86443e-14
L-asparaginase 2 CDS	1203862	1204908	forward	1047	2610	89.31	1918	162.1	0	0	0	0		11.43	3.71442e-12	-11.43	-10.1373	1.57804e-12
hypothetical protein CDS	1205024	1206031	forward	1008	43741	1554.65	18667	1638.72	0	0	67	5.77		10.12	7.50465e-11	-10.12	-8.25809	3.74726e-11
C4-dicarboxylate TRAP transporter large permeaseprotein DctM CDS	1206087	1207388	reverse	1302	50283.5	1383.63	18994	1290.91	4	0.37	15467	1031.75		0.18	0.657095	-0.18	-0.947869	0.61939
hypothetical protein CDS	1207388	1207891	reverse	504	16606	1180.43	6928.5	1216.47	0	0	0	0		20.47	3.38919e-21	-20.47	-12.4159	1.31045e-22
Solute-binding protein CDS	1207936	1208922	reverse	987	25236.5	916.05	10524.5	943.57	0	0	0	0		22.32	4.80505e-23	-22.32	-12.9986	8.54183e-25
Heme chaperone HemW CDS	1209235	1210371	reverse	1137	6081	191.61	1966	153.01	0	0	0	0		15.84	1.45482e-16	-15.84	-10.8408	2.4127e-17
dITP/XTP pyrophosphatase CDS	1210364	1210957	reverse	594	452	27.26	119	17.73	0	0	0	0		6.14	7.24566e-07	-6.14	-7.024	5.00055e-07
hypothetical protein CDS	1210965	1211255	reverse	291	527	64.88	77	23.41	0	0	0	0		4.53	2.92183e-05	-4.53	-6.76241	2.17099e-05
hypothetical protein CDS	1211252	1211818	reverse	567	932.5	58.92	124.5	19.43	0	0	0	0		5.48	3.2852e-06	-5.48	-7.49808	2.35079e-06
Pyridoxal phosphate homeostasis protein CDS	1211836	1212540	reverse	705	1127.5	57.3	272.5	34.2	0	0	0	0		8.46	3.43377e-09	-8.46	-8.24828	2.02286e-09
putative protein YggR CDS	1212558	1213538	forward	981	648	23.67	360	32.47	0	0	0	0		7.98	1.05681e-08	-7.98	-8.04834	6.48018e-09
Putative pre-16S rRNA nuclease CDS	1213653	1214069	reverse	417	0.5	0.04	10.5	2.23	0	0	0	0		0.21	0.616137	-0.21	-1.64977	0.578148
hypothetical protein CDS	1214069	1214704	reverse	636	1.5	0.08	10.5	1.46	0	0	0	0		0.25	0.568641	-0.25	-1.77959	0.529742
Glutathione synthetase CDS	1214741	1215691	reverse	951	656.5	24.73	30	2.79	1	0.13	5769	526.87		1.29	0.0507089	1.29	4.21562	0.0435431
Ribosomal RNA small subunit methyltransferase E CDS	1215704	1216435	reverse	732	1595.5	78.09	765	92.48	0	0	0	0		11.09	8.07493e-12	-11.09	-9.22761	3.59774e-12
Endonuclease-1 CDS	1216515	1217222	reverse	708	1617	81.82	424	52.99	0	0	0	0		9.98	1.05765e-10	-9.98	-8.819	5.36204e-11
Protein SprT CDS	1217317	1217772	reverse	456	2436	191.39	302	58.6	0	0	0	0		7.34	4.5325e-08	-7.34	-8.76401	2.89656e-08
Galactose-proton symporter CDS	1217891	1219285	reverse	1395	8679	222.9	4663	295.79	0	0	0	0		16.87	1.3523e-17	-16.87	-11.6453	1.66451e-18
S-adenosylmethionine synthase CDS	1219721	1220875	reverse	1155	3	0.09	0	0	0	0	0	0		0.06	0.873629	0.06	0.6027	0.855543
hypothetical protein CDS	1220931	1221182	forward	252	169	24.03	22	7.73	0	0	0	0		2.21	0.00613576	-2.21	-5.02362	0.00502845
Biosynthetic arginine decarboxylase CDS	1221670	1223646	forward	1977	9242	167.48	3741	167.45	0	0	3	0.13		23.77	1.69653e-24	-23.77	-9.80619	1.90878e-26
hypothetical protein CDS	1223792	1224523	forward	732	46292	2265.69	16960	2050.25	24024	4004.74	23211	2754		2	0.0100629	2	3.65891	0.00833288
Agmatinase CDS	1224659	1225579	forward	921	1755	68.27	432	41.51	0	0	0	0		9.92	1.20407e-10	-9.92	-8.88121	6.14226e-11
hypothetical protein CDS	1225729	1227291	forward	1563	13585	311.39	4388	248.43	0	0	0	0		19.15	7.11859e-20	-19.15	-11.9607	4.45313e-21
Metalloprotease LoiP CDS	1227377	1228135	reverse	759	3393	160.16	1045	121.83	0	0	0	0		13.38	4.15135e-14	-13.38	-9.98782	1.24429e-14
Transketolase 1 CDS	1228413	1230404	forward	1992	2027	36.46	600	26.65	0	0	0	0		11.35	4.50425e-12	-11.35	-9.2355	1.93995e-12
Modulator of FtsH protease HflC CDS	1230798	1231706	reverse	909	3155	124.35	1363	132.69	0	0	0	0		13.7	2.01179e-14	-13.7	-10.1206	5.66778e-15
Mannitol-specific cryptic phosphotransferase enzyme IIA component CDS	1232083	1232526	forward	444	15606	1259.26	7555	1505.71	0	0	0	0		19.69	2.03434e-20	-19.69	-12.408	1.02083e-21
PTS system mannitol-specific EIICB component CDS	1232554	1233942	forward	1389	13129	338.64	6776.5	431.71	0	0	354.5	22.17		1.7	0.0198784	-1.7	-4.41534	0.016689
Mannitol-1-phosphate 5-dehydrogenase CDS	1233957	1235234	forward	1278	25057	702.43	9654.5	668.48	0	0	8.5	0.58		22.61	2.47174e-23	-22.61	-9.83837	3.949e-25
Fructose-1,6-bisphosphatase 2 class 2 CDS	1235231	1236196	forward	966	7042.5	261.19	4690	429.62	0	0	0	0		15.09	8.10317e-16	-15.09	-11.4585	1.65382e-16
Fumarase E CDS	1236218	1236727	forward	510	1626.5	114.26	677	117.47	0	0	0	0		11.35	4.50738e-12	-11.35	-9.17222	1.94231e-12
Pantothenate kinase CDS	1236724	1237437	forward	714	16653.5	835.63	7932	983.05	0	0	0	0		20.04	9.21085e-21	-20.04	-12.4902	4.08312e-22
Energy-coupling factor transporter ATP-binding protein EcfA1 CDS	1237409	1238086	reverse	678	251.5	13.29	216	28.19	0	0	0	0		4.94	1.13798e-05	-4.94	-6.97117	8.30695e-06
Energy-coupling factor transporter ATP-binding protein EcfA1 CDS	1238080	1238757	reverse	678	2022.5	106.87	651	84.97	0	0	0	0		11.7	1.98387e-12	-11.7	-9.29938	8.11138e-13
hypothetical protein CDS	1238745	1239452	reverse	708	3033	153.48	1903	237.85	0	0	0	0		12.48	3.32076e-13	-12.48	-10.2649	1.18214e-13
hypothetical protein CDS	1239453	1240031	reverse	579	649.5	40.19	613	93.69	0	0	0	0		6.98	1.04552e-07	-6.98	-8.35359	6.85566e-08
hypothetical protein CDS	1240054	1240485	reverse	432	4943	409.93	2365	484.44	0	0	0	0		15.15	7.12956e-16	-15.15	-10.8031	1.43105e-16
D-erythrose-4-phosphate dehydrogenase CDS	1240857	1241876	forward	1020	2692	94.55	878	76.17	0	0	0	0		12.78	1.64521e-13	-12.78	-9.70959	5.59015e-14
Phosphoglycerate kinase CDS	1241926	1243089	forward	1164	32	0.98	106	8.06	0	0	0	0		1.71	0.0196458	-1.71	-5.10821	0.0164894
Fructose-bisphosphate aldolase class 2 CDS	1243303	1244382	forward	1080	0	0	0	0	0	0	0	0		0	NA	0	NA	NA
Small-conductance mechanosensitive channel CDS	1244740	1245615	forward	876	12549.5	513.25	4968	501.84	0	0	195	19.33		2.51	0.00311334	-2.51	-5.00796	0.00251926
hypothetical protein CDS	1245657	1246700	reverse	1044	6291.5	215.9	1979	167.74	0	0	14	1.16		11.53	2.95678e-12	-11.53	-7.19256	1.24086e-12
Arginine exporter protein ArgO CDS	1246816	1247451	forward	636	2908	163.81	1284	178.65	13427	2576.09	27496	3754.86		7.86	1.39135e-08	7.86	6.71987	8.5973e-09
26 kDa periplasmic immunogenic protein CDS	1247544	1248284	forward	741	1537	74.31	834	99.6	0	0	0	0		10.7	1.9942e-11	-10.7	-9.24416	9.33381e-12
HTH-type transcriptional regulator CynR CDS	1248452	1249348	forward	897	12152	485.36	5303	523.14	0	0	0	0		19.02	9.47371e-20	-19.02	-12.0059	6.20353e-21
Propionyl-CoA:succinate CoA transferase CDS	1249345	1250823	reverse	1479	3605	87.33	2241	134.08	0	0	0	0		13.09	8.13339e-14	-13.09	-10.4995	2.57875e-14
Methylmalonyl-CoA decarboxylase CDS	1250847	1251632	reverse	786	2511.5	114.48	513	57.75	0	0	0	0		9.98	1.04627e-10	-9.98	-9.22167	5.29494e-11
GTPase ArgK CDS	1251643	1252638	reverse	996	1112.5	40.02	276	24.52	0	0	0	0		8.54	2.87395e-09	-8.54	-8.24996	1.68401e-09
Methylmalonyl-CoA mutase CDS	1252631	1254775	reverse	2145	3874	64.71	1666	68.73	0	0	0	0		14.48	3.34917e-15	-14.48	-10.4045	7.95842e-16
HTH-type transcriptional regulator ArgP CDS	1254979	1255872	reverse	894	1427	57.19	657.5	65.08	0	0	0	0		10.78	1.65588e-11	-10.78	-9.04921	7.64597e-12
Carnitine monooxygenase reductase subunit CDS	1255943	1257268	reverse	1326	35705	964.7	13718	915.46	0	0	0	0		24.05	8.96085e-25	-24.05	-13.4332	8.06557e-27
Multiple stress resistance protein BhsA CDS	1257330	1257590	reverse	261	7519.5	1032.18	3226.5	1093.91	0	0	28	9.32		9.47	3.36405e-10	-9.47	-6.8377	1.81374e-10
FMN-dependent NADH-azoreductase 1 CDS	1257607	1258236	reverse	630	4034.5	229.43	1746	245.24	0	0	0	0		14.62	2.4181e-15	-14.62	-10.4648	5.53921e-16
HTH-type transcriptional regulator DmlR CDS	1258337	1259233	forward	897	3512	140.27	1826	180.14	0	0	0	0		13.65	2.25004e-14	-13.65	-10.3722	6.41495e-15
Ribose-5-phosphate isomerase A CDS	1259289	1259948	forward	660	987	53.58	431	57.79	0	0	0	0		9.61	2.46503e-10	-9.61	-8.49991	1.30684e-10
D-3-phosphoglycerate dehydrogenase CDS	1260204	1261436	forward	1233	941	27.34	292	20.96	0	0	0	0		8.96	1.0977e-09	-8.96	-8.19613	6.20234e-10
5-formyltetrahydrofolate cyclo-ligase CDS	1261825	1262427	reverse	603	749	44.5	283	41.53	0	0	0	0		8.68	2.08945e-09	-8.68	-8.0187	1.20976e-09
Cell division protein ZapA CDS	1262673	1263002	reverse	330	614	66.66	260	69.72	0	0	0	0		8.09	8.12475e-09	-8.09	-7.81154	4.94177e-09
hypothetical protein CDS	1263170	1263748	forward	579	3509	217.13	1353	206.78	0	0	0	0		14.16	6.8854e-15	-14.16	-10.1997	1.75699e-15
Xaa-Pro aminopeptidase CDS	1263774	1265099	forward	1326	1865	50.39	650	43.38	0	0	0	0		11.67	2.1422e-12	-11.67	-9.24562	8.81655e-13
2-octaprenyl-6-methoxyphenol hydroxylase CDS	1265096	1266274	forward	1179	232.5	7.07	86.5	6.49	0	0	0	0		5.11	7.78884e-06	-5.11	-6.33843	5.64358e-06
2-octaprenylphenol hydroxylase CDS	1266297	1267499	forward	1203	504.5	15.02	405.5	29.83	0	0	0	0		6.65	2.24118e-07	-6.65	-7.90981	1.50085e-07
Aminomethyltransferase CDS	1267947	1269041	forward	1095	174	5.69	133	10.75	0	0	0	0		4.23	5.87996e-05	-4.23	-6.3706	4.42717e-05
Glycine cleavage system H protein CDS	1269065	1269454	forward	390	340	31.23	17	3.86	0	0	0	0		2.03	0.00924617	-2.03	-5.43679	0.00764619
Glycine dehydrogenase (decarboxylating) CDS	1269573	1272446	forward	2874	5972	74.45	1740	53.57	0	0	0	0		15.2	6.37504e-16	-15.2	-10.7306	1.25091e-16
6-phospho-beta-glucosidase BglA CDS	1272612	1274045	reverse	1434	8182	204.42	3488	215.24	0	0	0	0		17.43	3.74846e-18	-17.43	-11.4419	3.97283e-19
hypothetical protein CDS	1274090	1274401	forward	312	291	33.42	263	74.59	0	0	0	0		5.21	6.22669e-06	-5.21	-7.20735	4.49768e-06
hypothetical protein CDS	1274565	1275224	forward	660	741	40.22	557	74.68	0	0	0	0		7.76	1.74485e-08	-7.76	-8.406	1.08719e-08
tRNA-modifying protein YgfZ CDS	1275301	1276281	reverse	981	2424	88.53	1488	134.22	0	0	0	0		11.82	1.49754e-12	-11.82	-9.94313	6.00836e-13
FAD assembly factor SdhE CDS	1276524	1276790	forward	267	1075	144.25	634.5	210.29	0	0	0	0		9.37	4.29805e-10	-9.37	-8.79159	2.34025e-10
Inner membrane protein YgfX CDS	1276771	1277178	forward	408	1251	109.85	615.5	133.49	0	0	0	0		10.23	5.94225e-11	-10.23	-8.90209	2.92834e-11
Flavodoxin 2 CDS	1277218	1277739	reverse	522	408	28	88	14.92	0	0	3	0.5		4.63	2.3309e-05	-4.63	-4.93927	1.7251e-05
Tyrosine recombinase XerD CDS	1277851	1278747	forward	897	532	21.25	165	16.28	0	0	0	0		7.16	6.90276e-08	-7.16	-7.38836	4.47654e-08
Thiol:disulfide interchange protein DsbC CDS	1278772	1279482	forward	711	303	15.27	45	5.6	0	0	4	0.49		2.5	0.00313732	-2.5	-4.00839	0.00253937
Single-stranded-DNA-specific exonuclease RecJ CDS	1279488	1281221	forward	1734	7240	149.59	4058	207.09	0	0	0	0		15.99	1.01202e-16	-15.99	-11.4146	1.6032e-17
Peptide chain release factor RF2 CDS	1281529	1282410	forward	882	12.5	0.51	9	0.9	0	0	0	0		0.46	0.350537	-0.46	-2.31072	0.320248
Lysine--tRNA ligase CDS	1282420	1283937	forward	1518	431.5	10.18	171.5	10	0	0	0	0		6.98	1.03744e-07	-6.98	-7.27235	6.80031e-08
Isopentenyl-diphosphate Delta-isomerase CDS	1283980	1284528	reverse	549	3414	222.79	1449.5	233.63	0	0	0	0		14.01	9.68326e-15	-14.01	-10.2209	2.53194e-15
putative protein YqfG CDS	1284651	1284776	reverse	126	1986.5	564.84	1522	1068.9	0	0	0	0		10.47	3.399e-11	-10.47	-9.78246	1.63066e-11
Uric acid transporter UacT CDS	1284778	1286226	reverse	1449	17375.5	429.61	7152	436.77	0	0	687	41.18		1.14	0.0729985	-1.14	-3.6977	0.0634384
Ferredoxin--NADP reductase CDS	1286662	1288581	forward	1920	9169	171.09	4506.5	207.7	1	0.06	1123	50.8		0.75	0.177968	-0.75	-2.38527	0.158705
Hydrogenase-4 component A CDS	1288581	1289069	forward	489	222	16.26	404.5	73.2	0	0	0	0		4.15	7.00235e-05	-4.15	-7.29958	5.29115e-05
Guanine/hypoxanthine permease GhxQ CDS	1289105	1290472	reverse	1368	7837.5	205.26	4660	301.43	1889.5	168.54	5497	349		1.54	0.0287881	1.54	2.41137	0.0243507
Guanine deaminase CDS	1290508	1291824	reverse	1317	2738	74.48	1797	120.74	1889.5	175.07	5496	362.45		3.24	0.000579772	3.24	3.80298	0.000453877
Xanthine permease XanQ CDS	1291842	1293242	reverse	1401	8167.5	208.86	4128	260.73	0	0	607	37.63		0.85	0.141783	-0.85	-3.02127	0.125607
Putative xanthine dehydrogenase molybdenum-binding subunit XdhA CDS	1293407	1296277	reverse	2871	9350	116.68	3199.5	98.61	0	0	214	6.47		1.94	0.0115127	-1.94	-4.37731	0.00956717
hypothetical protein CDS	1296274	1297053	reverse	780	1894	86.99	908.5	103.07	1148	179.59	460	51.22		1.52	0.0300418	1.52	3.57268	0.0254788
Putative aminohydrolase SsnA CDS	1297104	1298432	reverse	1329	4248.5	114.53	2365	157.47	0	0	0	0		14.08	8.23002e-15	-14.08	-10.6718	2.12551e-15
Putative oxidoreductase YgfK CDS	1298435	1301533	reverse	3099	17791.5	205.68	5228	149.28	0	0	0	0		19.67	2.13823e-20	-19.67	-12.2578	1.08288e-21
Molybdenum cofactor cytidylyltransferase CDS	1301855	1302433	reverse	579	14254	881.99	7773	1187.96	0	0	0	0		18.77	1.70094e-19	-18.77	-12.3406	1.20949e-20
hypothetical protein CDS	1302536	1303306	forward	771	10465	486.28	3400	390.23	0	0	0	0		18.07	8.42752e-19	-18.07	-11.6016	7.45278e-20
hypothetical protein CDS	1303354	1304979	forward	1626	7414	163.36	2912	158.48	0	0	0	0		17.11	7.74071e-18	-17.11	-11.2556	9.05754e-19
Carbamate kinase 1 CDS	1305199	1306131	reverse	933	3795	145.73	1181	112.01	0	0	0	0		13.85	1.42553e-14	-13.85	-10.1525	3.85252e-15
D-phenylhydantoinase CDS	1306179	1307564	reverse	1386	2822	72.95	978	62.44	0	0	0	0		13.16	6.94209e-14	-13.16	-9.82139	2.17136e-14
Acetylornithine deacetylase CDS	1307617	1308828	reverse	1212	5677.5	167.83	3023	220.71	0	0	0	0		15.31	4.939e-16	-15.31	-11.0519	9.44677e-17
Diaminopropionate ammonia-lyase CDS	1308886	1310082	reverse	1197	3639.5	108.93	1476	109.11	0	0	0	0		14.3	5.01319e-15	-14.3	-10.2826	1.24202e-15
Putative carbamoyltransferase YgeW CDS	1310140	1311327	reverse	1188	11022	332.39	4258	317.16	0	0	0	0		18.77	1.68738e-19	-18.77	-11.7982	1.19226e-20
Anaerobic nitric oxide reductase transcription regulator NorR CDS	1311807	1313585	forward	1779	29015	584.32	11860	589.93	0	0	285	13.91		2.72	0.00191803	-2.72	-5.62173	0.00153563
Nicotinate dehydrogenase small FeS subunit CDS	1313625	1314104	reverse	480	2709.5	202.23	1328	244.82	0	0	0	0		12.88	1.31485e-13	-12.88	-9.9789	4.36527e-14
Nicotinate dehydrogenase FAD-subunit CDS	1314101	1314979	reverse	879	1629	66.4	1141	114.87	0	0	0	0		10.16	6.97672e-11	-10.16	-9.46098	3.46324e-11
Putative xanthine dehydrogenase molybdenum-binding subunit XdhA CDS	1314990	1317287	reverse	2298	8241.5	128.49	2889	111.25	0	0	0	0		17.39	4.10766e-18	-17.39	-11.3264	4.41823e-19
hypothetical protein CDS	1317703	1318455	forward	753	4140	196.97	2885	339.03	0	0	0	0		13.09	8.11438e-14	-13.09	-10.7472	2.56907e-14
hypothetical protein CDS	1318840	1320450	forward	1611	40615	903.23	14967.5	822.14	0	0	933	50.3		1.38	0.0416202	-1.38	-4.31268	0.0355701
hypothetical protein CDS	1320516	1320695	forward	180	3305	657.82	1588.5	780.92	0	0	26	12.55		6.97	1.06644e-07	-6.97	-5.8573	7e-08
Invasion protein InvF CDS	1321041	1321790	forward	750	25655	1225.51	9482	1118.74	0	0	139	16.1		4.42	3.76519e-05	-4.42	-6.41871	2.81542e-05
Type 3 secretion system secretin CDS	1321787	1323490	forward	1704	36512	767.66	17433.5	905.33	13098	937.94	2583	131.65		0.93	0.118773	0.93	2.81365	0.104661
Protein MxiC CDS	1323495	1324640	forward	1146	20298	634.56	8516	657.57	0	0	0	0		21.35	4.50406e-22	-21.35	-12.6987	1.25195e-23
Invasion protein InvA CDS	1324633	1326693	forward	2061	56445	981.19	23249.5	998.22	8380	496.14	14512	611.55		0.89	0.130197	0.89	1.92129	0.115021
putative ATP synthase SpaL CDS	1326725	1328017	forward	1293	32683.5	905.6	12001.5	821.35	2	0.19	1	0.07		8.14	7.29388e-09	-8.14	-9.2339	4.41835e-09
hypothetical protein CDS	1328007	1328465	forward	459	6788	529.83	2740	528.24	0	0	0	0		16.73	1.86226e-17	-16.73	-11.1494	2.36763e-18
hypothetical protein CDS	1328443	1329318	forward	876	16945.5	693.04	6730.5	679.88	0	0	6	0.59		24.88	1.31215e-25	-24.88	-9.82009	6.79107e-28
Surface presentation of antigens protein SpaO CDS	1329318	1330265	forward	948	14590	551.38	5940	554.46	0	0	0	0		19.93	1.17052e-20	-19.93	-12.2212	5.32056e-22
Surface presentation of antigens protein SpaP CDS	1330255	1330920	forward	666	5276.5	283.84	2398.5	318.68	0	0	247	32.21		1.35	0.0450306	-1.35	-3.60142	0.0385759
Surface presentation of antigens protein SpaQ CDS	1330931	1331191	forward	261	11446.5	1571.22	4059.5	1376.33	1190	556.35	2838	944.39		0.77	0.171382	0.77	1.58894	0.152717
Surface presentation of antigens protein SpaR CDS	1331193	1331960	forward	768	25848.5	1205.81	10630.5	1224.85	1190	189.07	2838	320.95		0.1	0.79034	0.1	0.336411	0.762418
Surface presentation of antigens protein SpaS CDS	1331969	1333081	forward	1113	9774.5	314.63	4560.5	362.58	1	0.11	682	53.22		1.25	0.0564797	-1.25	-3.11417	0.0486889
hypothetical protein CDS	1333152	1333445	reverse	294	4148	505.47	1929	580.6	287	119.12	5695	1682.39		5.14	7.1957e-06	5.14	1.8056	5.20733e-06
hypothetical protein CDS	1333447	1333947	reverse	501	4764	340.67	2090	369.15	0	0	0	0		15.22	6.02143e-16	-15.22	-10.7043	1.16797e-16
Protein PrgH CDS	1334206	1335387	forward	1182	27636.5	837.67	5910.5	442.48	253	26.12	3235	237.7		1	0.0993503	-1	-0.903958	0.0871663
Protein PrgI CDS	1335401	1335640	forward	240	1645.5	245.64	793	292.38	0	0	0	0		11.19	6.49306e-12	-11.19	-9.27361	2.85204e-12
hypothetical protein CDS	1335660	1335992	forward	333	2333	251	1260.5	334.96	0	0	0	0		12.1	7.93803e-13	-12.1	-9.8235	3.02946e-13
Lipoprotein PrgK CDS	1335989	1336723	forward	735	6978	340.13	2935	353.36	0	0	0	0		16.8	1.59588e-17	-16.8	-11.2124	1.99305e-18
Oxygen-regulated invasion protein OrgA CDS	1336739	1337320	forward	582	8036	494.68	3988	606.35	0	0	97	14.48		3.94	0.000115375	-3.94	-5.52883	8.77771e-05
hypothetical protein CDS	1337262	1337969	forward	708	2019	102.17	745	93.11	0	0	97	11.9		1.72	0.0192061	-1.72	-3.39257	0.0160858
Transcriptional regulatory protein RcsB CDS	1338192	1338824	forward	633	9703	549.17	3859	539.46	0	0	12	1.65		15.05	9.01245e-16	-15.05	-8.15762	1.85765e-16
hypothetical protein CDS	1338843	1339346	reverse	504	2584	183.68	891	156.44	0	0	0	0		12.82	1.50742e-13	-12.82	-9.69443	5.07108e-14
hypothetical protein CDS	1339430	1339648	reverse	219	1175	192.22	431	174.15	0	0	0	0		10.15	7.14268e-11	-10.15	-8.63325	3.54884e-11
Transcriptional regulator HilA CDS	1339816	1341192	reverse	1377	25250	656.95	10977	705.41	0	0	0	0		22.21	6.21507e-23	-22.21	-13.022	1.17477e-24
Chaperone protein SicA CDS	1341527	1342018	reverse	492	3305	240.66	1639	294.78	1	0.25	1337	236.02		0.16	0.692234	-0.16	-0.774874	0.654226
hypothetical protein CDS	1342244	1342735	reverse	492	1405	102.31	527	94.78	0	0	0	0		10.8	1.59483e-11	-10.8	-8.89978	7.3569e-12
hypothetical protein CDS	1342891	1342986	reverse	96	1793	669.14	819	754.93	0	0	0	0		11.58	2.60743e-12	-11.58	-9.36326	1.08721e-12
hypothetical protein CDS	1343165	1343590	forward	426	2370	199.32	1242.5	258.09	0	0	0	0		12.24	5.75636e-13	-12.24	-9.82947	2.13079e-13
hypothetical protein CDS	1343566	1343706	forward	141	3007.5	764.17	1876.5	1177.66	0	0	0	0		12.47	3.36943e-13	-12.47	-10.2507	1.20326e-13
hypothetical protein CDS	1343739	1344221	reverse	483	10067	746.72	4289.5	785.87	0	0	0	0		18.29	5.1514e-19	-18.29	-11.7306	4.24139e-20
hypothetical protein CDS	1344214	1345023	reverse	810	18687.5	826.55	8391.5	916.74	4	0.6	2699	289.4		0.67	0.212245	-0.67	-2.10002	0.190801
hypothetical protein CDS	1345357	1345989	reverse	633	8745	494.95	4215	589.23	0	0	0	0		17.34	4.55742e-18	-17.34	-11.6006	5.0148e-19
Inner membrane transport protein YqeG CDS	1346449	1347678	reverse	1230	23499	684.46	11245	808.99	0	0	0	0		21.51	3.08049e-22	-21.51	-12.9711	8.05931e-24
Acetyl-CoA acetyltransferase CDS	1347934	1349115	forward	1182	7737	234.51	5421	405.84	0	0	1141	83.84		0.54	0.291223	-0.54	-2.35538	0.264486
4-deoxy-L-threo-5-hexosulose-uronate ketol-isomerase CDS	1349403	1350239	forward	837	10885	465.92	5083	537.39	0	0	0	0		18.35	4.51323e-19	-18.35	-11.8888	3.64592e-20
2-dehydro-3-deoxy-D-gluconate 5-dehydrogenase CDS	1350269	1351030	forward	762	2424	113.97	735	85.35	0	0	0	0		12.09	8.15314e-13	-12.09	-9.50519	3.12623e-13
Arabinose-proton symporter CDS	1351345	1352763	forward	1419	13255	334.66	5419	337.93	0	0	0	0		19.53	2.93358e-20	-19.53	-12.09	1.6239e-21
L-aspartate/glutamate-specific racemase CDS	1352892	1353584	forward	693	2072	107.12	1235.5	157.76	0	0	0	0		11.41	3.92631e-12	-11.41	-9.71042	1.67602e-12
Octopine catabolism/uptake operon regulatory protein OccR CDS	1353571	1354506	reverse	936	3561	136.3	1428.5	135.05	0	0	0	0		14.22	6.04003e-15	-14.22	-10.2455	1.51952e-15
Diaminopimelate decarboxylase CDS	1354628	1355890	forward	1263	2995	84.96	798	55.91	0	0	0	0		12.14	7.32448e-13	-12.14	-9.69324	2.75904e-13
HTH-type transcriptional regulator GalR CDS	1355897	1356928	reverse	1032	2049	71.13	774	66.37	0	0	0	0		12.14	7.16632e-13	-12.14	-9.43365	2.6914e-13
Bifunctional protein Aas CDS	1357514	1359673	forward	2160	4340	71.98	2221	90.99	0	0	1169	47		0.24	0.569561	-0.24	-1.31813	0.530855
Lysophospholipid transporter LplT CDS	1359666	1360859	forward	1194	12702	381.13	3822	283.25	0	0	0	0		18.43	3.7451e-19	-18.43	-11.8088	2.96642e-20
Protein tas CDS	1360891	1361931	reverse	1041	2292	78.88	1182	100.47	0	0	0	0		12.17	6.70095e-13	-12.17	-9.77392	2.5121e-13
putative lipoprotein YgdR CDS	1362039	1362257	reverse	219	766	125.31	433	174.96	0	0	0	0		8.44	3.64414e-09	-8.44	-8.29303	2.1509e-09
hypothetical protein CDS	1362395	1363108	reverse	714	1481	74.31	837	103.73	0	0	640	77.85		0.13	0.733393	-0.13	-0.782045	0.695391
DNA mismatch repair protein MutH CDS	1363177	1363866	reverse	690	2558	132.82	753	96.57	0	0	0	0		12.13	7.38413e-13	-12.13	-9.55633	2.78483e-13
hypothetical protein CDS	1364052	1364198	forward	147	103	25.1	11	6.62	0	0	0	0		1.35	0.0442779	-1.35	-4.13971	0.037906
RNA pyrophosphohydrolase CDS	1364551	1365081	forward	531	236	15.92	137	22.83	0	0	0	0		5.16	6.97717e-06	-5.16	-6.64026	5.04605e-06
Phosphoenolpyruvate-dependent phosphotransferasesystem CDS	1365094	1367340	forward	2247	6919	110.32	2895	114.01	0	0	0	0		16.77	1.69211e-17	-16.77	-11.1975	2.13507e-18
Phosphatidylglycerol--prolipoprotein diacylglyceryl transferase CDS	1367491	1368366	forward	876	2	0.08	1	0.1	0	0	0	0		0.02	0.947826	0.02	0.252236	0.939081
Thymidylate synthase CDS	1368373	1369167	forward	795	2	0.09	1	0.11	0	0	0	0		0.02	0.947826	0.02	0.252236	0.939081
hypothetical protein CDS	1369352	1369822	forward	471	78	5.93	86	16.16	0	0	0	0		2.61	0.00247397	-2.61	-5.45458	0.00199298
hypothetical protein CDS	1369813	1370376	forward	564	1205.5	76.58	588.5	92.33	0	0	0	0		10.12	7.56743e-11	-10.12	-8.84615	3.78201e-11
hypothetical protein CDS	1370373	1370780	forward	408	2209.5	194.02	1240.5	269.05	0	0	0	0		11.81	1.56511e-12	-11.81	-9.76828	6.30411e-13
hypothetical protein CDS	1370765	1371088	forward	324	1120	123.85	331	90.4	0	0	0	0		9.34	4.58553e-10	-9.34	-8.4023	2.50326e-10
RecBCD enzyme subunit RecC CDS	1371101	1374469	forward	3369	608	6.47	717	18.83	0	0	0	0		6.45	3.54193e-07	-6.45	-8.39353	2.39662e-07
Protease 3 CDS	1374645	1377533	forward	2889	7243.5	89.83	2697	82.61	0	0	0	0		16.98	1.05291e-17	-16.98	-11.1886	1.25336e-18
RecBCD enzyme subunit RecB CDS	1377526	1381068	forward	3543	1271.5	12.86	626	15.63	0	0	0	0		10.28	5.23792e-11	-10.28	-8.92508	2.55885e-11
RecBCD enzyme subunit RecD CDS	1381068	1382894	forward	1827	3597	70.54	1145	55.46	0	0	0	0		13.75	1.77124e-14	-13.75	-10.0957	4.9024e-15
Amino-acid acetyltransferase CDS	1382956	1384287	reverse	1332	866	23.29	302	20.06	0	0	0	0		9.03	9.42119e-10	-9.03	-8.16747	5.28087e-10
N-acetylmuramoyl-L-alanine amidase AmiC CDS	1384519	1385772	forward	1254	3533	100.94	792	55.89	32396	3152.35	18067	1251.32		6.29	5.08062e-07	6.29	7.82428	3.46864e-07
Membrane-bound lytic murein transglycosylase A CDS	1386351	1387448	forward	1098	4985	162.66	2271	183.02	0	0	0	0		15.31	4.85814e-16	-15.31	-10.7886	9.23747e-17
tRNA threonylcarbamoyladenosine dehydratase CDS	1387687	1388493	forward	807	4515.5	200.46	1298	142.33	0	0	0	0		14.06	8.61902e-15	-14.06	-10.3298	2.23621e-15
Sulfur acceptor protein CsdE CDS	1388544	1388987	reverse	444	2088	168.48	577	115	0	0	0	0		11.1	7.90521e-12	-11.1	-9.22031	3.51679e-12
Cysteine desulfurase CsdA CDS	1388987	1390192	reverse	1206	5835.5	173.35	2476	181.67	0	0	1	0.07		18.64	2.30944e-19	-18.64	-10.167	1.71493e-20
putative lipoprotein YgdR CDS	1390384	1390611	forward	228	235	36.93	102	39.59	0	0	0	0		5.24	5.75552e-06	-5.24	-6.45281	4.14568e-06
Glycine cleavage system transcriptional activator CDS	1390963	1391880	forward	918	1681	65.6	830	80.01	0	0	0	0		11.21	6.17389e-12	-11.21	-9.31676	2.7049e-12
hypothetical protein CDS	1391899	1392294	forward	396	118	10.68	147	32.85	0	0	0	0		3.26	0.000551976	-3.26	-6.14134	0.000431619
Ribosomal RNA large subunit methyltransferase M CDS	1392287	1393387	forward	1101	1069	34.79	998	80.21	0	0	0	0		8.22	5.97002e-09	-8.22	-9.03429	3.58685e-09
putative HTH-type transcriptional regulator YdjF CDS	1393431	1394162	reverse	732	4248	207.91	1495	180.73	0	0	0	0		14.75	1.76665e-15	-14.75	-10.4042	3.9214e-16
L-fucose mutarotase CDS	1394220	1394642	reverse	423	872.5	73.9	192	40.17	0	0	0	0		7.28	5.2777e-08	-7.28	-7.80819	3.39179e-08
L-fuculokinase CDS	1394644	1396062	reverse	1419	2894.5	73.08	1390	86.68	0	0	0	0		13.16	6.85588e-14	-13.16	-10.0598	2.13577e-14
L-fucose isomerase CDS	1396171	1397946	reverse	1776	3139	63.32	1302	64.87	0	0	0	0		13.72	1.88401e-14	-13.72	-10.0895	5.26115e-15
L-fucose-proton symporter CDS	1397979	1399295	reverse	1317	19006	517.02	9214	619.09	1045	96.82	8222	542.22		0.7	0.19855	0.7	0.843425	0.177864
L-fuculose phosphate aldolase CDS	1399842	1400489	forward	648	13431	742.57	9035	1233.8	0	0	319	42.76		1.98	0.0105547	-1.98	-4.80936	0.00875681
Lactaldehyde reductase CDS	1400517	1401665	forward	1149	2423	75.55	1574	121.22	0	0	0	0		11.63	2.35e-12	-11.63	-9.97155	9.71942e-13
Flap endonuclease Xni CDS	1401770	1402615	reverse	846	1045.5	44.28	175	18.3	0	0	0	0		6.58	2.63332e-07	-6.58	-7.83543	1.77115e-07
L-serine dehydratase 2 CDS	1402636	1404003	reverse	1368	9153.5	239.72	3711	240.05	0	0	0	0		17.97	1.07932e-18	-17.97	-11.569	9.81201e-20
Serine transporter CDS	1404061	1405350	reverse	1290	4210	116.92	1374	94.25	0	0	0	0		14.46	3.47848e-15	-14.46	-10.3349	8.32048e-16
Pyrimidine/purine nucleotide 5'-monophosphate nucleosidase CDS	1405907	1407271	reverse	1365	6738	176.85	2805	181.84	0	0	0	0		16.67	2.13712e-17	-16.67	-11.1576	2.76517e-18
NADPH-dependent 7-cyano-7-deazaguanine reductase CDS	1407383	1408231	reverse	849	3043.5	128.43	1108	115.48	0	0	0	0		13.55	2.78808e-14	-13.55	-9.9623	8.06812e-15
Protein Syd CDS	1408299	1408844	forward	546	987.5	64.8	477	77.31	0	0	0	0		9.49	3.20695e-10	-9.49	-8.56007	1.72182e-10
putative protein YqcC CDS	1409466	1409795	forward	330	1230	133.54	262	70.26	0	0	0	0		8.1	7.91318e-09	-8.1	-8.26238	4.80774e-09
tRNA pseudouridine synthase C CDS	1409795	1410577	forward	783	4647	212.63	655	74.02	0	0	0	0		9.6	2.53621e-10	-9.6	-9.75468	1.34572e-10
putative protein CDS	1410595	1411044	forward	450	164	13.06	33	6.49	0	0	0	0		2.92	0.00119137	-2.92	-5.32355	0.000944196
putative glucarate transporter CDS	1411519	1412871	forward	1353	7936.5	210.15	3358	219.62	0	0	0	0		17.32	4.77627e-18	-17.32	-11.3953	5.27711e-19
Glucarate dehydratase-related protein CDS	1412873	1414213	forward	1341	2823	75.42	1103.5	72.82	0	0	0	0		13.35	4.51415e-14	-13.35	-9.90479	1.36014e-14
Glucarate dehydratase CDS	1414234	1415574	forward	1341	4489.5	119.94	1724.5	113.8	0	0	0	0		15.11	7.78929e-16	-15.11	-10.5417	1.5845e-16
Signal transduction histidine-protein kinase BarA CDS	1415805	1418561	reverse	2757	43076	559.76	15999	513.51	1	0.04	2007	63.23		1.21	0.0617223	-1.21	-3.472	0.0534029
23S rRNA (uracil(1939)-C(5))-methyltransferase RlmD CDS	1418618	1419919	forward	1302	9147	251.69	4085	277.63	0	0	0	0		17.77	1.67966e-18	-17.77	-11.623	1.61767e-19
GTP pyrophosphokinase CDS	1419967	1422201	forward	2235	3227	51.73	1238	49.02	0	0	476	18.5		0.46	0.346104	-0.46	-1.92181	0.315964
Nucleoside triphosphate pyrophosphohydrolase CDS	1422297	1423088	forward	792	820	37.09	643	71.84	0	0	0	0		7.94	1.15312e-08	-7.94	-8.57076	7.09155e-09
CTP synthase CDS	1423316	1424953	forward	1638	3	0.07	0	0	0	0	0	0		0.06	0.873629	0.06	0.6027	0.855543
Enolase CDS	1425040	1426338	forward	1299	71.5	1.97	10	0.68	0	0	0	0		1.17	0.067741	-1.17	-3.76985	0.058717
hypothetical protein CDS	1426398	1427312	reverse	915	9474	370.95	3926	379.68	0	0	0	0		18.09	8.21732e-19	-18.09	-11.6299	7.21142e-20
hypothetical protein CDS	1427309	1428457	reverse	1149	7704.5	240.23	4084	314.53	0	0	0	0		16.47	3.35036e-17	-16.47	-11.4735	4.66668e-18
hypothetical protein CDS	1428472	1429365	reverse	894	12792	512.63	5741.5	568.3	0	0	34	3.3		10.46	3.45391e-11	-10.46	-7.39322	1.65778e-11
Protein LemA CDS	1429379	1429981	reverse	603	51992	3089.05	22498.5	3301.62	0	0	376	54.16		2.86	0.00138067	-2.86	-6.04255	0.0010967
7-carboxy-7-deazaguanine synthase CDS	1430154	1430825	forward	672	5773	307.78	2367	311.69	0	0	0	0		16.08	8.36839e-17	-16.08	-10.933	1.30497e-17
Autoinducer-2 kinase CDS	1432381	1433859	reverse	1479	10616	257.16	2687	160.76	0	0	0	0		16.42	3.80971e-17	-16.42	-11.4098	5.39223e-18
Inner membrane protein YqcE CDS	1433886	1435163	reverse	1278	10812	303.1	4416	305.77	0	0	0	0		18.66	2.20098e-19	-18.66	-11.8055	1.60467e-20
2-dehydro-3-deoxy-D-gluconate 5-dehydrogenase CDS	1435482	1436267	forward	786	25327	1154.43	11179	1258.55	0	0	0	0		22.18	6.62877e-23	-22.18	-13.0344	1.29771e-24
hypothetical protein CDS	1436337	1437791	forward	1455	5846	143.95	2396	145.72	0	0	0	0		16.13	7.49276e-17	-16.13	-10.9503	1.14651e-17
Inner membrane metabolite transport protein YgcS CDS	1437813	1439222	forward	1410	6793.5	172.62	1593	99.97	35522	3074.1	51542	3174.85		7.47	3.38997e-08	7.47	7.21687	2.14963e-08
hypothetical protein CDS	1439200	1439979	forward	780	3635.5	166.98	1952	221.45	0	0	0	0		13.66	2.18083e-14	-13.66	-10.437	6.17345e-15
Protein FixB CDS	1439976	1440836	forward	861	879	36.58	358	36.79	0	0	0	0		9.25	5.61352e-10	-9.25	-8.29374	3.10108e-10
putative protein YgcP CDS	1440983	1441558	reverse	576	2762.5	171.82	990.5	152.17	0	0	0	0		13.16	6.88041e-14	-13.16	-9.81651	2.14587e-14
Ferredoxin-like protein FixX CDS	1441575	1441835	reverse	261	8522	1169.79	4224	1432.1	0	0	0	0		17.13	7.43349e-18	-17.13	-11.5791	8.5977e-19
Electron transfer flavoprotein-ubiquinone oxidoreductase CDS	1441826	1443097	reverse	1272	6789.5	191.23	2080.5	144.73	0	0	0	0		15.99	1.01687e-16	-15.99	-10.9515	1.61317e-17
6-carboxy-5,6,7,8-tetrahydropterin synthase CDS	1443175	1443540	reverse	366	1908	186.77	1137	274.9	0	0	0	0		11.14	7.22512e-12	-11.14	-9.59531	3.19148e-12
Sulfite reductase [NADPH] flavoprotein alpha-component CDS	1443856	1445655	forward	1800	2167	43.13	1072	52.7	0	0	0	0		12.08	8.38811e-13	-12.08	-9.67229	3.23142e-13
Sulfite reductase [NADPH] hemoprotein beta-component CDS	1445655	1447367	forward	1713	377.5	7.9	217.5	11.24	0	0	0	0		6.4	3.99536e-07	-6.4	-7.30881	2.71062e-07
Phosphoadenosine phosphosulfate reductase CDS	1447441	1448175	forward	735	1083.5	52.81	1084.5	130.57	0	0	0	0		8.1	8.02698e-09	-8.1	-9.09188	4.87869e-09
Toxic protein HokE CDS	1448440	1448592	forward	153	27732	6493.75	11362	6571.35	0	0	0	0		22.8	1.57038e-23	-22.8	-13.1198	2.40293e-25
CRISPR-associated endonuclease/helicase Cas3 CDS	1448787	1451486	forward	2700	20099	266.7	8358.5	273.94	0	0	0	0		21.33	4.67474e-22	-21.33	-12.68	1.34118e-23
CRISPR system Cascade subunit CasA CDS	1451584	1453146	forward	1563	12065.5	276.56	5212.5	295.11	0	0	0	0		19.02	9.56652e-20	-19.02	-11.9904	6.28583e-21
hypothetical protein CDS	1453143	1453679	forward	537	1693.5	112.98	1165.5	192.06	0	0	0	0		10.32	4.74788e-11	-10.32	-9.50585	2.3045e-11
CRISPR system Cascade subunit CasC CDS	1453694	1454749	forward	1056	3137	106.43	1129.5	94.65	0	0	0	0		13.65	2.24012e-14	-13.65	-9.99709	6.38163e-15
hypothetical protein CDS	1454760	1455506	forward	747	12416.5	595.5	6848.5	811.27	0	0	0	0		18.15	7.03845e-19	-18.15	-12.1546	6.01848e-20
CRISPR system Cascade subunit CasE CDS	1455488	1456138	forward	651	2042	112.38	963.5	130.97	0	0	0	0		11.97	1.06269e-12	-11.97	-9.56352	4.15844e-13
CRISPR-associated endonuclease Cas1 CDS	1456135	1456734	forward	600	1594.5	95.21	503	74.18	0	0	0	0		10.79	1.62708e-11	-10.79	-8.95052	7.50933e-12
CRISPR-associated endoribonuclease Cas2 CDS	1457055	1457348	forward	294	315	38.39	168	50.57	0	0	0	0		5.98	1.05639e-06	-5.98	-7.002	7.36907e-07
hypothetical protein CDS	1458592	1459629	reverse	1038	5742	198.19	1685	143.65	0	0	0	0		15.09	8.06346e-16	-15.09	-10.6819	1.6439e-16
Sulfate adenylyltransferase subunit 2 CDS	1459881	1460789	forward	909	1402	55.26	175	17.04	0	0	0	0		6.12	7.55014e-07	-6.12	-8.00854	5.22088e-07
Sulfate adenylyltransferase subunit 1 CDS	1460791	1462218	forward	1428	1414	35.48	159.5	9.88	0	0	0	0		5.8	1.59202e-06	-5.8	-7.94487	1.12201e-06
Adenylyl-sulfate kinase CDS	1462218	1462823	forward	606	271	16.02	96.5	14.09	0	0	0	0		5.48	3.2938e-06	-5.48	-6.52787	2.35769e-06
Inner membrane protein YgbE CDS	1462873	1463196	forward	324	650	71.87	310	84.67	0	0	0	0		8.19	6.42968e-09	-8.19	-7.96397	3.87893e-09
Cell division protein FtsB CDS	1463390	1463701	forward	312	1973	226.56	423	119.97	0	0	0	0		9.53	2.95839e-10	-9.53	-8.9274	1.58238e-10
2-C-methyl-D-erythritol 4-phosphate cytidylyltransferase CDS	1463720	1464430	forward	711	1	0.05	0	0	0	0	0	0		0.13	0.733393	0.13	1.26831	0.703027
2-C-methyl-D-erythritol 2,4-cyclodiphosphate synthase CDS	1464430	1464909	forward	480	2.5	0.19	3	0.55	0	0	0	0		0.07	0.860261	-0.07	-0.607506	0.838773
tRNA pseudouridine synthase D CDS	1464906	1465955	forward	1050	2335.5	79.69	1226	103.32	0	0	0	0		12.19	6.48762e-13	-12.19	-9.80971	2.42045e-13
5'/3'-nucleotidase SurE CDS	1465936	1466697	forward	762	1186	55.76	319.5	37.1	0	0	0	0		9.12	7.54754e-10	-9.12	-8.40822	4.21535e-10
Protein-L-isoaspartate O-methyltransferase CDS	1466691	1467317	forward	627	1217	69.54	831.5	117.35	0	0	0	0		9.37	4.29805e-10	-9.37	-9.04357	2.34052e-10
Murein hydrolase activator NlpD CDS	1467457	1468596	forward	1140	4046	127.15	1575.5	122.29	1	0.11	1197	91.19		0.23	0.588423	-0.23	-1.01811	0.549892
RNA polymerase sigma factor RpoS CDS	1468659	1469651	forward	993	58235	2101.07	5949.5	530.18	2043	251.05	5	0.44		0.06	0.87239	0.06	0.428936	0.852563
Transcriptional regulator HosA CDS	1469772	1470179	reverse	408	153	13.43	55	11.93	0	0	0	0		3.92	0.000120587	-3.92	-5.69032	9.18243e-05
putative UbiX-like flavin prenyltransferase CDS	1470326	1470919	forward	594	455	27.44	182	27.11	0	0	0	0		7.15	7.15816e-08	-7.15	-7.34938	4.64378e-08
Phenolic acid decarboxylase CDS	1470919	1472346	forward	1428	2021	50.7	953.5	59.09	0	0	0	0		11.94	1.15628e-12	-11.94	-9.54903	4.54292e-13
Protein VdcD CDS	1472357	1472593	forward	237	8470	1280.39	2540.5	948.55	0	0	0	0		16.74	1.83813e-17	-16.74	-11.2419	2.33282e-18
Serine/threonine-protein phosphatase 2 CDS	1472635	1473303	reverse	669	26864.5	1438.66	11647.5	1540.63	0	0	86	11.16		6.99	1.02069e-07	-6.99	-7.26247	6.68132e-08
Secretory immunoglobulin A-binding protein EsiB CDS	1473316	1474179	reverse	864	14439.5	598.75	6067.5	621.42	0	0	104	10.45		4.65	2.2606e-05	-4.65	-6.12124	1.67205e-05
DNA mismatch repair protein MutS CDS	1474284	1476845	reverse	2562	16497	230.69	4508	155.7	6	0.29	14733	499.45		0.13	0.742471	0.13	0.67933	0.712465
hypothetical protein CDS	1476921	1477055	forward	135	0	0	0	0	0	0	0	0		0	NA	0	NA	NA
hypothetical protein CDS	1477132	1477476	forward	345	876.5	91.02	239.5	61.43	0	0	0	0		8.24	5.75744e-09	-8.24	-7.99549	3.45395e-09
Molybdenum-pterin-binding protein MopA CDS	1477515	1477943	reverse	429	1411	117.84	814	167.9	0	0	0	0		10.26	5.43599e-11	-10.26	-9.158	2.66417e-11
Formate hydrogenlyase transcriptional activator FhlA CDS	1477988	1480066	reverse	2079	6021.5	103.77	2457.5	104.6	0	0	0	0		16.25	5.66198e-17	-16.25	-10.9892	8.37888e-18
Carbamoyl dehydratase HypE CDS	1480140	1481150	reverse	1011	3985.5	141.23	831.5	72.78	0	0	0	0		11.57	2.71621e-12	-11.57	-9.88105	1.13562e-12
Hydrogenase maturation factor HypD CDS	1481147	1482268	reverse	1122	6126	195.61	2704.5	213.3	0	0	0	0		16.19	6.5235e-17	-16.19	-11.0584	9.79112e-18
Hydrogenase maturation factor HypC CDS	1482268	1482540	reverse	273	1175.5	154.26	232	75.2	0	0	0	0		7.61	2.46358e-08	-7.61	-8.13525	1.54889e-08
Hydrogenase maturation factor HypB CDS	1482531	1483403	reverse	873	1387.5	56.94	312	31.63	0	0	0	0		8.72	1.90229e-09	-8.72	-8.47658	1.09797e-09
Hydrogenase maturation factor HypA CDS	1483407	1483757	reverse	351	1126.5	114.98	112	28.24	0	0	0	0		4.95	1.13001e-05	-4.95	-7.53534	8.24623e-06
Formate hydrogenlyase regulatory protein HycA CDS	1483969	1484430	forward	462	2584	200.38	863	165.3	0	0	0	0		12.72	1.89401e-13	-12.72	-9.67055	6.52078e-14
Hydrogenase-4 component A CDS	1484555	1485166	forward	612	1285	75.22	554	80.1	0	0	0	0		10.5	3.14253e-11	-10.5	-8.86283	1.50197e-11
NAD(P)H-quinone oxidoreductase subunit 2, chloroplastic CDS	1485163	1486989	forward	1827	7327	143.68	3108.5	150.56	33748	2253.98	27093	1287.95		5.14	7.23729e-06	5.14	6.5428	5.23905e-06
Formate hydrogenlyase subunit 4 CDS	1486992	1487915	forward	924	1323	51.3	830.5	79.54	0	0	0	0		9.84	1.44289e-10	-9.84	-9.11418	7.43197e-11
Formate hydrogenlyase subunit 5 CDS	1487933	1489642	forward	1710	3810	79.82	1956	101.22	0	0	1	0.05		15.86	1.37881e-16	-15.86	-9.68253	2.26665e-17
NAD(P)H-quinone oxidoreductase subunit I, chloroplastic CDS	1489652	1490194	forward	543	3187	210.28	816	132.98	0	0	0	0		12.13	7.44131e-13	-12.13	-9.74692	2.81477e-13
Formate hydrogenlyase subunit 7 CDS	1490194	1490961	forward	768	6118.5	285.42	1057	121.79	0	0	0	0		11.65	2.2357e-12	-11.65	-10.3081	9.22656e-13
hypothetical protein CDS	1490958	1491368	forward	411	1107.5	96.54	306.5	65.99	0	0	0	0		9.03	9.41723e-10	-9.03	-8.3347	5.27653e-10
Hydrogenase 3 maturation protease CDS	1491361	1491831	forward	471	2201	167.42	619.5	116.39	0	0	0	0		11.39	4.1169e-12	-11.39	-9.31001	1.76386e-12
Aryl-phospho-beta-D-glucosidase BglH CDS	1491989	1493413	reverse	1425	1967	49.45	668	41.48	0	0	0	0		11.79	1.62597e-12	-11.79	-9.30118	6.56754e-13
PTS system beta-glucoside-specific EIIBCA component CDS	1493422	1494879	reverse	1458	1832	45.02	644	39.09	0	0	0	0		11.63	2.36704e-12	-11.63	-9.2268	9.80052e-13
HTH-type transcriptional regulator AscG CDS	1495136	1496149	forward	1014	1158	40.91	380	33.16	0	0	0	0		9.83	1.47142e-10	-9.83	-8.5315	7.5955e-11
Hydrogenase-4 component A CDS	1496298	1496825	forward	528	670	45.46	305	51.12	0	0	0	0		8.33	4.69713e-09	-8.33	-7.97907	2.79883e-09
Carbamoyltransferase HypF CDS	1496978	1499218	forward	2241	6561	104.89	2467	97.41	0	0	0	0		16.59	2.55704e-17	-16.59	-11.057	3.45235e-18
Nitric oxide reductase FlRd-NAD(+) reductase CDS	1499296	1500429	reverse	1134	2319	73.26	705.5	55.05	0	0	4938	378.2		0.3	0.505669	0.3	1.67749	0.468802
Anaerobic nitric oxide reductase flavorubredoxin CDS	1500426	1501865	reverse	1440	4036	100.41	1699.5	104.44	0	0	0	0		14.66	2.18371e-15	-14.66	-10.4497	4.95806e-16
Anaerobic nitric oxide reductase transcription regulator NorR CDS	1502052	1503566	forward	1515	10413	246.25	4226	246.84	0	0	0	0		18.51	3.08065e-19	-18.51	-11.7493	2.39159e-20
Arabinose 5-phosphate isomerase GutQ CDS	1503563	1504528	reverse	966	2934.5	108.83	591	54.14	0	0	1	0.09		11.46	3.50441e-12	-11.46	-8.64155	1.48409e-12
Glucitol operon repressor CDS	1504521	1505294	reverse	774	1586.5	73.44	482	55.11	0	0	0	0		10.62	2.40718e-11	-10.62	-8.91363	1.13751e-11
hypothetical protein CDS	1505361	1505720	reverse	360	1301	129.47	710	174.52	0	0	0	0		10.15	7.15164e-11	-10.15	-9.01464	3.5549e-11
Sorbitol-6-phosphate 2-dehydrogenase CDS	1505826	1506605	reverse	780	1422.5	65.34	698.5	79.24	0	0	0	0		10.66	2.19451e-11	-10.66	-9.08098	1.03059e-11
PTS system glucitol/sorbitol-specific EIIA component CDS	1506609	1506980	reverse	372	959.5	92.41	800.5	190.42	0	0	0	0		8.21	6.14366e-09	-8.21	-8.8237	3.69947e-09
PTS system glucitol/sorbitol-specific EIIB component CDS	1506991	1507950	reverse	960	9264	345.73	3251	299.67	0	0	0	0		17.88	1.32538e-18	-17.88	-11.4903	1.23472e-19
PTS system glucitol/sorbitol-specific EIIC component CDS	1507947	1508510	reverse	564	1575	100.05	517	81.12	0	0	0	0		10.89	1.29489e-11	-10.89	-8.96378	5.88588e-12
Membrane-bound lytic murein transglycosylase B CDS	1508661	1509851	forward	1191	6397	192.43	1788	132.85	0	0	0	0		15.19	6.45541e-16	-15.19	-10.7911	1.27249e-16
Nicotinamide-nucleotide amidohydrolase PncC CDS	1509996	1510493	forward	498	373	26.83	629	111.77	0	0	0	0		5.08	8.32265e-06	-5.08	-7.95339	6.03411e-06
Protein RecA CDS	1510573	1511634	forward	1062	879	29.65	463	38.58	0	0	0	0		8.99	1.01924e-09	-8.99	-8.44655	5.7384e-10
Regulatory protein RecX CDS	1511703	1512203	forward	501	3914	279.89	971	171.5	0	0	0	0		12.64	2.29861e-13	-12.64	-10.0057	8.0017e-14
Alanine--tRNA ligase CDS	1512331	1514961	forward	2631	2	0.03	0	0	0	0	0	0		0.09	0.809593	0.09	0.902573	0.785728
Carbon storage regulator CDS	1515196	1515381	forward	186	0	0	0	0	0	0	0	0		0	NA	0	NA	NA
hypothetical protein CDS	1515378	1515467	reverse	90	0	0	0	0	0	0	0	0		0	NA	0	NA	NA
Fructose-1-phosphate phosphatase YqaB CDS	1516973	1517539	forward	567	2956	186.78	1203	187.75	0	0	0	0		13.51	3.07066e-14	-13.51	-9.99402	8.97709e-15
Inner membrane protein YqaA CDS	1517536	1517964	forward	429	505	42.17	485	100.04	0	0	0	0		6.36	4.36703e-07	-6.36	-8.01445	2.97064e-07
Glutamate--cysteine ligase CDS	1518037	1519593	forward	1557	988	22.73	173	9.83	0	0	0	0		6.62	2.38305e-07	-6.62	-7.79266	1.598e-07
S-ribosylhomocysteine lyase CDS	1519743	1520258	forward	516	251	17.43	141	24.18	0	0	0	0		5.34	4.57371e-06	-5.34	-6.70892	3.28517e-06
Multidrug export protein EmrB CDS	1520322	1521860	reverse	1539	3833.5	89.24	1410	81.07	0	0	0	0		14.45	3.53487e-15	-14.45	-10.2919	8.46333e-16
Multidrug export protein EmrA CDS	1521877	1523049	reverse	1173	3188.5	97.39	1805	136.17	0	0	0	0		13.02	9.53761e-14	-13.02	-10.2821	3.07762e-14
Transcriptional repressor MprA CDS	1523176	1523706	reverse	531	190	12.82	66	11	0	0	0	0		4.44	3.60274e-05	-4.44	-5.98642	2.69152e-05
hypothetical protein CDS	1523797	1524132	reverse	336	924	98.52	276	72.69	0	0	0	0		8.76	1.74371e-09	-8.76	-8.14012	1.00252e-09
Inner membrane protein YgaZ CDS	1524122	1524859	reverse	738	3096	150.3	1171	140.41	0	0	0	0		13.67	2.1282e-14	-13.67	-10.0121	6.0197e-15
putative transporter CDS	1524983	1526167	reverse	1185	774	23.4	286	21.36	0	0	0	0		8.76	1.73993e-09	-8.76	-8.04983	9.99952e-10
Glycine betaine/proline betaine-binding periplasmic protein CDS	1526620	1527612	reverse	993	4755	171.56	2064	183.93	0	0	0	0		15.23	5.85121e-16	-15.23	-10.6956	1.13232e-16
Glycine betaine/proline betaine transport systempermease protein ProW CDS	1527669	1528733	reverse	1065	1797.5	60.47	676	56.17	0	0	0	0		11.68	2.10979e-12	-11.68	-9.24739	8.67844e-13
Glycine betaine/proline betaine transport systemATP-binding protein ProV CDS	1528726	1529928	reverse	1203	71995.5	2144.1	28504	2096.68	0	0	116	8.37		7.42	3.81166e-08	-7.42	-8.14681	2.42646e-08
Ribonucleoside-diphosphate reductase 2 subunit beta CDS	1530285	1531244	reverse	960	8571	319.86	3581	330.08	0	0	1418	128.29		0.36	0.432831	-0.36	-1.80036	0.398157
Ribonucleoside-diphosphate reductase 2 subunit alpha CDS	1531254	1533398	reverse	2145	8252	137.83	3495.5	144.2	0	0	0	0		17.47	3.38357e-18	-17.47	-11.4503	3.50995e-19
Protein NrdI CDS	1533380	1533781	reverse	402	564.5	50.31	458.5	100.93	0	0	0	0		6.91	1.2253e-07	-6.91	-8.07266	8.09076e-08
Glutaredoxin-like protein NrdH CDS	1533778	1534023	reverse	246	2.5	0.36	29	10.43	0	0	0	0		0.53	0.294937	-0.53	-2.94753	0.267991
hypothetical protein CDS	1534232	1534663	reverse	432	1653	137.09	1113	227.98	0	0	0	0		10.32	4.82343e-11	-10.32	-9.46034	2.34442e-11
HTH-type transcriptional regulatory protein GabR CDS	1534751	1536085	forward	1335	6681	179.29	3082	204.29	2114	193.23	6959	452.74		2.54	0.00289908	2.54	3.04355	0.00234262
putative protein YgaM CDS	1536142	1536471	reverse	330	2179	236.56	306	82.05	0	0	0	0		7.63	2.33702e-08	-7.63	-8.71129	1.46826e-08
hypothetical protein CDS	1536623	1536967	forward	345	7959.5	826.56	4675	1199.1	0	0	0	0		16.13	7.36834e-17	-16.13	-11.5686	1.12251e-17
L-alanine exporter AlaE CDS	1537004	1537453	reverse	450	5372.5	427.73	2301	452.48	0	0	0	0		15.73	1.86229e-16	-15.73	-10.8583	3.14711e-17
DNA-binding protein StpA CDS	1538121	1538525	forward	405	22092	1954.27	8146	1779.84	0	0	0	0		21.79	1.61118e-22	-21.79	-12.737	3.84305e-24
Inner membrane protein YgaP CDS	1538572	1539096	reverse	525	7875.5	537.43	3507.5	591.19	0	0	40	6.62		7.94	1.13535e-08	-7.94	-6.51211	6.97971e-09
putative HTH-type transcriptional regulator YgaV CDS	1539106	1539405	reverse	300	2567.5	306.62	1496.5	441.41	0	0	0	0		12.18	6.54405e-13	-12.18	-9.99656	2.4472e-13
hypothetical protein CDS	1539588	1539746	forward	159	1865	420.23	731	406.83	0	0	0	0		11.84	1.45819e-12	-11.84	-9.32608	5.82752e-13
Potassium binding protein Kbp CDS	1539830	1540279	forward	450	2728.5	217.23	975	191.73	2426	657.84	971	187.41		2.08	0.00831911	2.08	4.31209	0.00685147
HTH-type transcriptional repressor GlaR CDS	1540280	1540942	reverse	663	1719	92.89	868.5	115.92	18766	3453.81	14712	1927.26		6.62	2.38803e-07	6.62	7.59081	1.60187e-07
GABA permease CDS	1540963	1542363	reverse	1401	25295.5	646.86	11863.5	749.32	0	0	0	0		21.93	1.1801e-22	-21.93	-13.0637	2.60238e-24
4-aminobutyrate aminotransferase GabT CDS	1542674	1543954	reverse	1281	3441	96.24	2370	163.72	0	0	0	0		12.54	2.88609e-13	-12.54	-10.4862	1.01896e-13
Succinate-semialdehyde dehydrogenase [NADP(+)] GabD CDS	1543968	1545416	reverse	1449	3025.5	74.81	2685	163.97	0	0	0	0		11.19	6.43524e-12	-11.19	-10.4353	2.82519e-12
L-2-hydroxyglutarate dehydrogenase CDS	1545439	1546707	reverse	1269	1606	45.34	342	23.85	0	0	0	0		8.88	1.32818e-09	-8.88	-8.63484	7.55844e-10
Glutarate 2-hydroxylase CDS	1546727	1547704	reverse	978	3526.5	129.18	838	75.82	0	0	0	0		12	9.93926e-13	-12	-9.8235	3.86253e-13
hypothetical protein CDS	1548040	1550292	reverse	2253	25603	407.13	11793	463.18	2	0.11	3467	133.65		0.62	0.241419	-0.62	-2.19634	0.217788
hypothetical protein CDS	1551684	1553138	forward	1455	14818	364.86	6837	415.81	0	0	0	0		19.67	2.13823e-20	-19.67	-12.3117	1.07899e-21
putative autotransporter CDS	1554072	1558646	forward	4575	86051	673.86	39497	763.95	6582	175.55	20955	397.81		0.47	0.337443	0.47	1.03232	0.307829
hypothetical protein CDS	1560122	1560697	reverse	576	7116	442.61	2985	458.58	0	0	0	0		16.88	1.31048e-17	-16.88	-11.2381	1.60713e-18
Tyrosine recombinase XerC CDS	1561058	1561660	forward	603	3631	215.73	2295	336.79	0	0	0	0		13.05	8.92008e-14	-13.05	-10.5177	2.85627e-14
hypothetical protein CDS	1562014	1563111	forward	1098	22971	749.52	8997	725.08	0	0	0	0		22	9.98559e-23	-22	-12.8305	2.1571e-24
hypothetical protein CDS	1563442	1564464	reverse	1023	32048	1122.36	10567	914.04	1	0.12	342	29.04		3.95	0.000113241	-3.95	-5.44939	8.61286e-05
hypothetical protein CDS	1564689	1565225	forward	537	2483	165.66	1683	277.33	0	0	0	0		11.56	2.75623e-12	-11.56	-10.0271	1.15298e-12
HTH-type transcriptional regulator SgrR CDS	1565577	1567256	reverse	1680	4858	103.6	1821	95.92	0	0	0	0		15.39	4.09823e-16	-15.39	-10.6355	7.60811e-17
PTS system glucose-specific EIICBA component CDS	1567479	1569005	forward	1527	5492	128.85	1528	88.55	0	0	0	0		14.59	2.58086e-15	-14.59	-10.5748	5.93528e-16
Glucose-6-phosphate isomerase CDS	1569002	1569844	forward	843	3004	127.67	1091	114.52	0	0	0	0		13.5	3.15107e-14	-13.5	-9.94225	9.23199e-15
3-hexulose-6-phosphate isomerase CDS	1569841	1570407	forward	567	3462	218.75	2206	344.28	0	0	0	0		12.86	1.37737e-13	-12.86	-10.4558	4.59641e-14
3-hexulose-6-phosphate synthase CDS	1570431	1571066	forward	636	3661	206.23	1983.5	275.97	0	0	0	0		13.65	2.21965e-14	-13.65	-10.4514	6.31333e-15
hypothetical protein CDS	1571138	1572289	reverse	1152	13395	416.58	7021.5	539.35	1	0.11	1345	101.4		0.87	0.133894	-0.87	-2.70212	0.118408
Myo-inositol 2-dehydrogenase CDS	1572634	1573647	reverse	1014	19447	687.1	7980	696.4	0	0	0	0		21.2	6.33042e-22	-21.2	-12.6263	1.86608e-23
PTS system glucitol/sorbitol-specific EIIB component CDS	1573658	1574638	reverse	981	4744.5	173.27	1246	112.39	0	0	0	0		13.68	2.10695e-14	-13.68	-10.3218	5.95484e-15
PTS system glucitol/sorbitol-specific EIIA component CDS	1574635	1574943	reverse	309	1139.5	132.12	439	125.72	0	0	0	0		10.1	7.93718e-11	-10.1	-8.62367	3.97931e-11
PTS system glucitol/sorbitol-specific EIIC component CDS	1575006	1575527	reverse	522	3077	211.18	1354	229.53	17277	4038.66	9619	1600.44		4.86	1.3858e-05	4.86	6.72777	1.01565e-05
hypothetical protein CDS	1575587	1575796	forward	210	1291	220.25	304	128.1	0	0	0	0		8.74	1.83391e-09	-8.74	-8.41431	1.05685e-09
hypothetical protein CDS	1575891	1576367	forward	477	4338	325.82	1997	370.47	0	0	0	0		14.76	1.72025e-15	-14.76	-10.6006	3.8047e-16
hypothetical protein CDS	1576522	1577805	reverse	1284	7946.5	221.73	3491	240.59	0	0	0	0		17.24	5.72479e-18	-17.24	-11.4181	6.44103e-19
hypothetical protein CDS	1577844	1579046	reverse	1203	4412.5	131.41	1402	103.13	0	0	0	0		14.52	3.03505e-15	-14.52	-10.3796	7.12322e-16
hypothetical protein CDS	1579281	1580504	reverse	1224	6880	201.38	2579	186.45	0	0	0	0		16.77	1.6816e-17	-16.77	-11.1212	2.11524e-18
hypothetical protein CDS	1580497	1581483	reverse	987	5613	203.74	2700	242.07	3150	389.43	7228	636.04		2.89	0.00129374	2.89	3.7219	0.00102649
hypothetical protein CDS	1582156	1584225	reverse	2070	12779	221.17	5538.5	236.76	0	0	0	0		19.25	5.5985e-20	-19.25	-12.0722	3.37623e-21
hypothetical protein CDS	1584261	1584476	reverse	216	294	48.76	345.5	141.54	0	0	0	0		4.95	1.1095e-05	-4.95	-7.38847	8.09158e-06
DNA ligase CDS	1584811	1585203	reverse	393	4839	441.13	2354	530.04	0	0	0	0		15.02	9.56897e-16	-15.02	-10.7823	1.9939e-16
hypothetical protein CDS	1585412	1585951	reverse	540	12953	859.37	5166	846.55	0	0	0	0		19.46	3.49441e-20	-19.46	-12.043	1.98153e-21
hypothetical protein CDS	1586403	1587575	forward	1173	31915	974.77	12697	957.84	0	0	387	28.65		2.27	0.00537555	-2.27	-5.29003	0.00439939
hypothetical protein CDS	1587925	1588569	reverse	645	2709	150.47	894.5	122.72	0	0	0	0		12.85	1.39913e-13	-12.85	-9.72827	4.68576e-14
Prophage integrase IntA CDS	1588571	1589818	reverse	1248	1681	48.26	739.5	52.43	0	0	0	0		11.41	3.90146e-12	-11.41	-9.25154	1.66365e-12
hypothetical protein CDS	1590261	1590386	reverse	126	235	66.82	30	21.07	0	0	0	0		2.7	0.00197789	-2.7	-5.49619	0.00158489
SsrA-binding protein CDS	1590562	1591044	reverse	483	1552	115.12	426	78.05	0	0	0	0		10.07	8.47632e-11	-10.07	-8.79966	4.25533e-11
Ribosome association toxin RatA CDS	1591176	1591652	forward	477	150	11.27	10	1.86	0	0	0	0		1.4	0.0399457	-1.4	-4.41571	0.0340851
hypothetical protein CDS	1591642	1591932	forward	291	1	0.12	3	0.91	0	0	0	0		0.03	0.928894	-0.03	-0.342717	0.91468
Outer membrane protein assembly factor BamE CDS	1591994	1592335	reverse	342	767	80.35	534	138.17	0	0	0	0		8.01	9.68813e-09	-8.01	-8.41113	5.92101e-09
DNA repair protein RecN CDS	1592484	1594145	reverse	1662	2671	57.58	1434	76.35	0	0	0	0		12.58	2.61019e-13	-12.58	-10.0082	9.16856e-14
NAD kinase CDS	1594231	1595109	reverse	879	1	0.04	0	0	0	0	0	0		0.13	0.733393	0.13	1.26831	0.703027
Protein GrpE CDS	1595232	1595825	forward	594	165	9.95	37	5.51	0	0	0	0		3.16	0.000692464	-3.16	-5.42126	0.000543968
hypothetical protein CDS	1595880	1597121	reverse	1242	4180	120.58	895.5	63.8	0	0	0	0		11.89	1.2752e-12	-11.89	-9.97013	5.03881e-13
Inner membrane protein YpjD CDS	1597187	1598053	reverse	867	2549.5	105.35	1205	122.99	0	0	0	0		12.75	1.76362e-13	-12.75	-9.8741	6.02424e-14
Signal recognition particle protein CDS	1598145	1599506	forward	1362	39.5	1.04	23.5	1.53	0	0	1	0.06		1.54	0.0288937	-1.54	-3.28724	0.024453
30S ribosomal protein S16 CDS	1599755	1600003	forward	249	0	0	0	0	0	0	0	0		0	NA	0	NA	NA
Ribosome maturation factor RimM CDS	1600022	1600570	forward	549	0	0	0	0	0	0	0	0		0	NA	0	NA	NA
tRNA (guanine-N(1)-)-methyltransferase CDS	1600601	1601368	forward	768	28	1.31	15	1.73	0	0	0	0		0.97	0.10641	-0.97	-3.31395	0.0935513
50S ribosomal protein L19 CDS	1601410	1601757	forward	348	23	2.37	1	0.25	0	0	0	0		0.21	0.622363	-0.21	-1.55481	0.584271
Peptidoglycan-associated lipoprotein CDS	1601833	1602315	reverse	483	1677	124.39	734.5	134.57	0	0	0	0		11.41	3.9271e-12	-11.41	-9.24561	1.67724e-12
Diguanylate cyclase DgcN CDS	1602331	1603557	reverse	1227	2346	68.5	961.5	69.34	0	0	0	0		12.66	2.18126e-13	-12.66	-9.67556	7.58336e-14
hypothetical protein CDS	1603547	1604065	reverse	519	8525	588.48	2172	370.33	0	0	0	0		15.63	2.33023e-16	-15.63	-11.111	4.05325e-17
hypothetical protein CDS	1604212	1604574	reverse	363	3153	311.19	1645	401.01	0	0	0	0		13.25	5.61215e-14	-13.25	-10.224	1.72507e-14
Phospho-2-dehydro-3-deoxyheptonate aldolase, Tyr-sensitive CDS	1604786	1605856	forward	1071	2458	82.22	1045.5	86.38	0	0	0	0		12.8	1.57758e-13	-12.8	-9.76316	5.3284e-14
T-protein CDS	1605867	1606988	forward	1122	864.5	27.6	544	42.9	0	0	0	0		8.58	2.65156e-09	-8.58	-8.52265	1.54654e-09
Bifunctional chorismate mutase/prephenate dehydratase CDS	1607031	1608191	reverse	1161	5383.5	166.13	2784.5	212.23	0	0	0	0		15.22	6.04676e-16	-15.22	-10.9635	1.17561e-16
Ribosome-associated inhibitor A CDS	1608441	1608782	reverse	342	293	30.69	197	50.97	0	0	0	0		5.56	2.77253e-06	-5.56	-7.03751	1.97271e-06
Outer membrane protein assembly factor BamD CDS	1609053	1609790	reverse	738	344	16.7	125	14.99	0	0	0	0		6.2	6.3044e-07	-6.2	-6.88319	4.3325e-07
Ribosomal large subunit pseudouridine synthase D CDS	1609925	1610905	forward	981	2011.5	73.46	786	70.9	0	0	0	0		12.11	7.84035e-13	-12.11	-9.43021	2.98512e-13
Polyphenol oxidase CDS	1610902	1611633	forward	732	1218.5	59.64	678	81.96	0	0	0	0		9.89	1.2737e-10	-9.89	-8.93412	6.52325e-11
Chaperone protein ClpB CDS	1611763	1614336	forward	2574	3031	42.19	1428	49.09	0	0	0	0		13.38	4.17593e-14	-13.38	-10.1135	1.25259e-14
Alpha-ketoglutarate permease CDS	1620139	1621437	forward	1299	291	8.03	180	12.26	0	0	0	0		5.63	2.34325e-06	-5.63	-6.97798	1.66042e-06
hypothetical protein CDS	1621434	1621706	reverse	273	1141	149.74	214	69.37	0	0	0	0		7.29	5.07666e-08	-7.29	-8.0509	3.2603e-08
CDP-diacylglycerol--serine O-phosphatidyltransferase CDS	1621803	1623158	reverse	1356	75	1.98	11	0.72	0	0	0	0		1.26	0.0554328	-1.26	-3.87265	0.0477615
Peptidyl-lysine N-acetyltransferase PatZ CDS	1623272	1625932	reverse	2661	4434	59.7	1459.5	48.53	0	0	0	0		14.69	2.0328e-15	-14.69	-10.4142	4.58341e-16
hypothetical protein CDS	1625964	1626662	reverse	699	794	40.7	329.5	41.71	0	0	0	0		8.92	1.21423e-09	-8.92	-8.16314	6.88813e-10
Thioredoxin 2 CDS	1626731	1627150	reverse	420	318	27.13	51	10.75	0	0	0	0		3.74	0.000180951	-3.74	-6.1127	0.000138889
putative tRNA/rRNA methyltransferase YfiF CDS	1627357	1628394	forward	1038	3300	113.9	1205	102.73	0	0	0	0		13.86	1.3723e-14	-13.86	-10.0774	3.6994e-15
Uracil-DNA glycosylase CDS	1628442	1629131	reverse	690	437	22.69	307	39.37	0	0	0	0		6.5	3.14492e-07	-6.5	-7.62848	2.12162e-07
Autonomous glycyl radical cofactor CDS	1629436	1629819	forward	384	749	69.88	433	99.78	0	0	0	0		8.33	4.69621e-09	-8.33	-8.27408	2.79723e-09
Cysteine/O-acetylserine efflux protein CDS	1629873	1630460	reverse	588	675	41.13	133	20.02	0	0	0	0		6.13	7.34016e-07	-6.13	-7.35448	5.06907e-07
HTH-type transcriptional regulator ArgP CDS	1630563	1630721	forward	159	157.5	35.49	273.5	152.21	0	0	0	0		3.64	0.000231157	-3.64	-6.79384	0.000178517
HTH-type transcriptional regulator GltR CDS	1630725	1631444	forward	720	807.5	40.18	357.5	43.94	0	0	0	0		8.94	1.13849e-09	-8.94	-8.22691	6.44306e-10
IS3 family transposase IS1397 CDS	1631553	1632155	reverse	603	785	46.64	446	65.45	0	0	0	0		8.5	3.14927e-09	-8.5	-8.33022	1.85101e-09
hypothetical protein CDS	1632380	1632553	reverse	174	0	0	0	0	0	0	0	0		0	NA	0	NA	NA
ATP-dependent RNA helicase SrmB CDS	1633089	1634423	reverse	1335	3580	96.07	1611	106.78	0	0	0	0		14.09	8.0377e-15	-14.09	-10.3203	2.07092e-15
tRNA1(Val) (adenine(37)-N6)-methyltransferase CDS	1634555	1635292	forward	738	1363	66.17	377	45.2	0	0	0	0		9.69	2.06025e-10	-9.69	-8.62405	1.08344e-10
L-aspartate oxidase CDS	1635277	1636899	reverse	1623	950	20.97	560	30.53	0	0	0	0		9	1.00749e-09	-9	-8.61782	5.66541e-10
ECF RNA polymerase sigma-E factor CDS	1637307	1637882	forward	576	0	0	0	0	0	0	0	0		0	NA	0	NA	NA
Anti-sigma-E factor RseA CDS	1637915	1638565	forward	651	344	18.93	121.5	16.52	0.5	0.09	2049	273.36		0.99	0.101641	0.99	3.07298	0.0892678
Sigma-E factor regulatory protein RseB CDS	1638565	1639521	forward	957	1084	40.58	662.5	61.26	0.5	0.06	1131	102.64		0.06	0.862998	0.06	0.340207	0.842219
Protein RseC CDS	1639518	1639997	forward	480	1682	125.54	729	134.39	0	0	0	0		11.43	3.72081e-12	-11.43	-9.24326	1.5816e-12
Elongation factor 4 CDS	1640195	1641994	forward	1800	228	4.54	111	5.46	1	0.07	0	0		1.24	0.0579524	-1.24	-3.89221	0.0500107
Signal peptidase I CDS	1642010	1642984	forward	975	6	0.22	3	0.27	0	0	0	0		0.11	0.769433	-0.11	-0.929473	0.741211
Ribonuclease 3 CDS	1643257	1643937	forward	681	172	9.05	4	0.52	0	0	0	0		1.03	0.0923075	-1.03	-4.15103	0.0807587
GTPase Era CDS	1643934	1644839	forward	906	7.5	0.3	0	0	0	0	0	0		0.02	0.954322	-0.02	-0.219524	0.946806
DNA repair protein RecO CDS	1644851	1645579	forward	729	628.5	30.89	59	7.16	0	0	0	0		3.76	0.000173663	-3.76	-6.68341	0.000133217
Pyridoxine 5'-phosphate synthase CDS	1645591	1646322	forward	732	118	5.78	16	1.93	0	0	0	0		1.75	0.0178883	-1.75	-4.51328	0.014974
Holo-[acyl-carrier-protein] synthase CDS	1646322	1646702	forward	381	0	0	0	0	0	0	0	0		0	NA	0	NA	NA
Ferredoxin YfhL CDS	1647397	1647657	reverse	261	4330	594.36	1763	597.73	0	0	0	0		14.96	1.08568e-15	-14.96	-10.5274	2.30621e-16
HTH-type transcriptional regulator MurR CDS	1647713	1648561	reverse	849	2547	107.48	863	89.95	0	0	0	0		12.72	1.91167e-13	-12.72	-9.66128	6.59019e-14
Phosphatidylglycerophosphatase C CDS	1648770	1649405	forward	636	711	40.05	343	47.72	0	0	0	0		8.46	3.5071e-09	-8.46	-8.09712	2.06764e-09
tRNA-specific adenosine deaminase CDS	1649463	1649966	forward	504	0	0	5	0.88	0	0	0	0		0.07	0.860551	-0.07	-0.665254	0.839444
Membrane-bound lytic murein transglycosylase F CDS	1649963	1651519	reverse	1557	3930	90.43	1407	79.96	0	0	0	0		14.49	3.19941e-15	-14.49	-10.3078	7.56657e-16
Phosphoribosylformylglycinamidine synthase CDS	1651777	1655664	forward	3888	748	6.89	1293	29.43	0	0	202	4.51		0.69	0.206295	-0.69	-2.47398	0.185034
Sensor histidine kinase QseE CDS	1656285	1657667	forward	1383	2313	59.92	1387	88.75	0	0	0	0		11.75	1.77556e-12	-11.75	-9.86604	7.2157e-13
Quorum-sensing regulator protein G CDS	1657832	1658545	forward	714	1356	68.04	400	49.57	0	0	0	0		9.96	1.10123e-10	-9.96	-8.66941	5.59042e-11
Transcriptional regulatory protein QseF CDS	1658535	1659869	forward	1335	1506.5	40.43	880	58.33	0	0	0	0		10.44	3.61085e-11	-10.44	-9.25628	1.73555e-11
Nitrogen regulatory protein P-II 1 CDS	1659930	1660268	forward	339	1329.5	140.51	427	111.46	0	0	0	0		10.23	5.9024e-11	-10.23	-8.70942	2.90737e-11
Flavohemoprotein CDS	1660313	1661503	reverse	1191	1413	42.5	550	40.86	0	0	0	0		10.85	1.41627e-11	-10.85	-8.93238	6.47903e-12
Serine hydroxymethyltransferase CDS	1661832	1663085	forward	1254	103	2.94	0	0	0	0	0	0		0.31	0.488589	-0.31	-2.45707	0.452418
Protein mlc CDS	1663283	1664476	reverse	1194	5259	157.8	1487	110.2	0	0	0	0		14.53	2.9368e-15	-14.53	-10.5282	6.86814e-16
hypothetical protein CDS	1664594	1667875	forward	3282	12170	132.85	5741	154.79	0	0	0	0		18.77	1.70094e-19	-18.77	-12.0491	1.2071e-20
ABC transporter periplasmic-binding protein YphF CDS	1667972	1668955	forward	984	46984.5	1710.67	12248	1101.44	0	0	0	0		22.87	1.35358e-23	-22.87	-13.5019	2.01026e-25
Galactose/methyl galactoside import ATP-binding protein MglA CDS	1668978	1670489	forward	1512	3817	90.44	1664.5	97.41	0	0	0	0		14.39	4.03378e-15	-14.39	-10.3919	9.75769e-16
Ribose import permease protein RbsC CDS	1670514	1671512	forward	999	1976.5	70.88	588	52.08	0	0	0	0		11.28	5.22385e-12	-11.28	-9.20441	2.27104e-12
Sorbitol dehydrogenase CDS	1671578	1672639	forward	1062	4389.5	148.08	1499.5	124.94	0	0	0	0		14.79	1.61267e-15	-14.79	-10.4285	3.54177e-16
putative protein YphB CDS	1672651	1673523	forward	873	358.5	14.71	265.5	26.91	9	1.26	0	0		0.19	0.651787	-0.19	-1.14299	0.614094
Inner membrane protein YphA CDS	1673570	1673992	reverse	423	3566	302.03	1682.5	351.97	932201	268911	3758	771.61		5.96	1.08728e-06	5.96	11.0185	7.59188e-07
3-phenylpropionate/cinnamic acid dioxygenase ferredoxin--NAD(+) reductase component CDS	1674089	1675291	reverse	1203	5827	173.53	2072	152.41	0	0	0	0		16.02	9.65625e-17	-16.02	-10.8529	1.52753e-17
3-phenylpropionate-dihydrodiol/cinnamic acid-dihydrodiol dehydrogenase CDS	1675301	1676113	reverse	813	3940	173.62	2075.5	225.9	0	0	0	0		14.01	9.71489e-15	-14.01	-10.539	2.54677e-15
3-phenylpropionate/cinnamic acid dioxygenase ferredoxin subunit CDS	1676110	1676430	reverse	321	546.5	60.99	425	117.16	0	0	0	0		6.91	1.2315e-07	-6.91	-8.0017	8.13612e-08
3-phenylpropionate/cinnamic acid dioxygenase subunit beta CDS	1676430	1676948	reverse	519	257	17.74	290	49.44	0	0	0	0		4.73	1.87394e-05	-4.73	-7.17336	1.38015e-05
3-phenylpropionate/cinnamic acid dioxygenase subunit alpha CDS	1676945	1678306	reverse	1362	1489.5	39.18	1061.5	68.97	0	0	0	0		9.84	1.44115e-10	-9.84	-9.34665	7.41977e-11
Hca operon transcriptional activator HcaR CDS	1678442	1679332	forward	891	1147	46.12	332	32.97	0	0	0	0		9.33	4.67277e-10	-9.33	-8.41902	2.55614e-10
putative 3-phenylpropionic acid transporter CDS	1679492	1680631	forward	1140	3988	125.33	1167	90.59	0	0	0	0		13.71	1.9567e-14	-13.71	-10.1714	5.49936e-15
hypothetical protein CDS	1680623	1681903	reverse	1281	5153	144.12	2181	150.66	0	0	0	0		15.59	2.5806e-16	-15.59	-10.7933	4.54102e-17
putative protein CDS	1682094	1682948	reverse	855	2471	103.54	1168	120.88	5813	829.61	3754	381.34		3.53	0.000297	3.53	5.49873	0.000230102
Inositol-1-monophosphatase CDS	1683093	1683896	reverse	804	34	1.52	0	0	0	0	0	0		0.16	0.690022	-0.16	-1.47728	0.651981
tRNA (cytidine/uridine-2'-O-)-methyltransferase TrmJ CDS	1684015	1684755	forward	741	446	21.56	123	14.69	0	0	0	0		6.26	5.48184e-07	-6.26	-7.04292	3.75612e-07
HTH-type transcriptional regulator IscR CDS	1685025	1685513	forward	489	606	44.4	239	43.25	1	0.25	0	0		1.98	0.0104722	-1.98	-5.05995	0.00868124
Cysteine desulfurase IscS CDS	1685625	1686839	forward	1215	4	0.12	0	0	0	0	0	0		0.03	0.926265	0.03	0.365569	0.911883
Iron-sulfur cluster assembly scaffold protein IscU CDS	1686867	1687253	forward	387	1	0.09	0	0	0	0	0	0		0.13	0.733393	0.13	1.26831	0.703027
Iron-binding protein IscA CDS	1687270	1687593	forward	324	100	11.06	112	30.59	0	0	0	0		3.01	0.000982116	-3.01	-5.82739	0.000776367
Co-chaperone protein HscB CDS	1687689	1688204	forward	516	157	10.9	10	1.71	0	0	0	0		1.41	0.0386297	-1.41	-4.45757	0.0329535
Chaperone protein HscA CDS	1688221	1690071	forward	1851	13	0.25	103	4.92	0	0	0	0		1.28	0.0529329	-1.28	-4.73059	0.0455004
2Fe-2S ferredoxin CDS	1690073	1690408	forward	336	0	0	0	0	0	0	0	0		0	NA	0	NA	NA
Protein IscX CDS	1690420	1690620	forward	201	2	0.36	0	0	0	0	0	0		0.09	0.809593	0.09	0.902573	0.785728
Peptidase B CDS	1690865	1692148	forward	1284	4715	131.56	2107	145.21	0	0	0	0		15.15	7.11084e-16	-15.15	-10.7003	1.42249e-16
hypothetical protein CDS	1692290	1693066	forward	777	13582	626.25	5246	597.45	0	0	1848	206.57		0.41	0.391607	-0.41	-1.99172	0.359355
3-mercaptopyruvate sulfurtransferase CDS	1693826	1694671	reverse	846	3167	134.12	1188	124.26	0	0	0	0		13.75	1.78912e-14	-13.75	-10.0382	4.96395e-15
Alpha-2-macroglobulin CDS	1694878	1699839	forward	4962	19681.5	142.1	8061	143.76	0	0	0	0		21.26	5.47891e-22	-21.26	-12.6419	1.60274e-23
Penicillin-binding protein 1C CDS	1699840	1702152	forward	2313	4444.5	68.84	895	34.24	0	0	0	0		11.68	2.1007e-12	-11.68	-10.0007	8.6316e-13
Nucleoside diphosphate kinase CDS	1702301	1702732	forward	432	1295	107.4	172	35.23	0	0	0	0		6.17	6.69918e-07	-6.17	-7.94721	4.61285e-07
Dual-specificity RNA methyltransferase RlmN CDS	1702882	1704036	forward	1155	3314	102.8	851	65.2	0	0	0	0		12.28	5.2507e-13	-12.28	-9.80385	1.92825e-13
Cytoskeleton protein RodZ CDS	1704321	1705334	forward	1014	112	3.96	31	2.71	0	0	0	0		2.74	0.00183312	-2.74	-5.0093	0.00146641
4-hydroxy-3-methylbut-2-en-1-yl diphosphate synthase (flavodoxin) CDS	1705361	1706479	forward	1119	23	0.74	0	0	0	0	0	0		0.12	0.758334	-0.12	-1.13438	0.729325
Histidine--tRNA ligase CDS	1706590	1707864	forward	1275	67.5	1.9	50.5	3.5	0	0	0	0		2.39	0.00411507	-2.39	-4.97364	0.00335484
hypothetical protein CDS	1707882	1708502	forward	621	2750.5	158.68	664.5	94.69	0	0	0	0		11.28	5.23477e-12	-11.28	-9.49258	2.27814e-12
Outer membrane protein assembly factor BamB CDS	1708513	1709691	forward	1179	708	21.51	79	5.93	0	0	602	44.35		0.17	0.668886	0.17	0.988641	0.630655
GTPase Der CDS	1709809	1711281	forward	1473	50.5	1.23	11	0.66	0	0	0	0		1.11	0.0771863	-1.11	-3.55324	0.0671646
putative protein YfgJ CDS	1711344	1711559	forward	216	2909.5	482.58	1294	530.12	0	0	191	76.8		1.16	0.0689362	-1.16	-3.13087	0.0598174
hypothetical protein CDS	1711769	1713946	forward	2178	20482	336.91	7043	286.15	0	0	281	11.21		2.28	0.00525444	-2.28	-5.05507	0.00429909
hypothetical protein CDS	1714001	1714978	forward	978	4157	152.28	1794	162.32	0	0	0	0		14.74	1.83335e-15	-14.74	-10.5049	4.09767e-16
hypothetical protein CDS	1715099	1717813	forward	2715	13644	180.04	4546.5	148.18	0	0	0	0		19.32	4.79304e-20	-19.32	-11.9912	2.80421e-21
hypothetical protein CDS	1717856	1723141	forward	5286	16823.5	114.02	6346.5	106.24	0	0	0	0		20.59	2.56314e-21	-20.59	-12.3725	9.45895e-23
Exodeoxyribonuclease 7 large subunit CDS	1723201	1724577	reverse	1377	8015.5	208.55	3100	199.21	0	0	0	0		17.43	3.70937e-18	-17.43	-11.3548	3.92305e-19
Inosine-5'-monophosphate dehydrogenase CDS	1724739	1726205	forward	1467	3	0.07	1	0.06	0	0	0	0		0.01	0.983547	0.01	0.0797423	0.980449
GMP synthase [glutamine-hydrolyzing] CDS	1726274	1727851	forward	1578	3	0.07	0	0	0	0	0	0		0.06	0.873629	0.06	0.6027	0.855543
IS200/IS605 family transposase IS200C CDS	1728049	1728507	forward	459	2169	169.3	877	169.07	8259	2195.61	6949	1314.89		4.91	1.22453e-05	4.91	6.32384	8.94702e-06
hypothetical protein CDS	1728655	1729194	reverse	540	797.5	52.91	366.5	60.06	0	0	0	0		8.87	1.3407e-09	-8.87	-8.23169	7.6357e-10
hypothetical protein CDS	1729210	1729725	reverse	516	5992.5	416.07	2326.5	398.97	0	0	0	0		16.25	5.66198e-17	-16.25	-10.9516	8.3834e-18
Protein YfgG CDS	1730039	1730212	reverse	174	5933	1221.6	1806	918.46	0	0	0	0		15.42	3.75883e-16	-15.42	-10.7578	6.91037e-17
hypothetical protein CDS	1730248	1730400	forward	153	2829	662.44	1217	703.87	0	0	0	0		13.3	5.01229e-14	-13.3	-9.96587	1.53166e-14
Cyclic di-GMP phosphodiesterase PdeF CDS	1730582	1732825	forward	2244	10625	169.63	5121	201.94	0	0	0	0		18.13	7.47922e-19	-18.13	-11.8714	6.46269e-20
Exopolyphosphatase CDS	1732864	1734405	reverse	1542	1584	36.8	491.5	28.21	0	0	0	0		10.71	1.96738e-11	-10.71	-8.92887	9.19942e-12
Polyphosphate kinase CDS	1734410	1736476	reverse	2067	1159	20.09	872.5	37.35	0	0	0	0		8.97	1.06418e-09	-8.97	-9.02837	6.00101e-10
Phosphoribosylglycinamide formyltransferase CDS	1736648	1737286	reverse	639	446	25.01	212	29.36	0	0	0	0		7.06	8.77487e-08	-7.06	-7.42876	5.72222e-08
Phosphoribosylformylglycinamidine cyclo-ligase CDS	1737286	1738323	reverse	1038	171	5.9	380	32.39	0	0	0	0		3.69	0.000206106	-3.69	-7.08808	0.000158707
Uracil phosphoribosyltransferase CDS	1738648	1739274	forward	627	214	12.23	14	1.98	0	0	0	0		1.75	0.0176577	-1.75	-4.92205	0.014777
Uracil permease CDS	1739360	1740649	forward	1290	7015	194.82	3340	229.11	0	0	0	0		16.5	3.13322e-17	-16.5	-11.2876	4.31488e-18
DnaA regulatory inactivator Hda CDS	1740699	1741445	forward	747	1194	57.26	589	69.77	0	0	0	0		10.07	8.50259e-11	-10.07	-8.83782	4.27043e-11
putative protein YfgD CDS	1741551	1741910	reverse	360	494.5	49.21	108	26.55	0	0	0	0		5.72	1.9088e-06	-5.72	-6.99895	1.3487e-06
Beta-barrel assembly-enhancing protease CDS	1741931	1743394	reverse	1464	589.5	14.43	341	20.61	0	0	0	0		7.64	2.31099e-08	-7.64	-7.93888	1.45035e-08
Putative transport protein YhhT CDS	1743607	1744668	forward	1062	564	19.03	186	15.5	0	0	0	0		7.51	3.06654e-08	-7.51	-7.51874	1.94039e-08
putative formate transporter 2 CDS	1744705	1745553	reverse	849	3961	167.15	1584	165.1	0	0	0	0		14.63	2.37035e-15	-14.63	-10.392	5.41383e-16
DNA-binding transcriptional activator HyfR CDS	1745575	1747587	reverse	2013	2669.5	47.51	1780.5	78.27	0	0	0	0		11.84	1.42961e-12	-11.84	-10.1195	5.694e-13
hypothetical protein CDS	1747617	1748030	reverse	414	375.5	32.49	283	60.49	0	0	0	0		6.03	9.41088e-07	-6.03	-7.45725	6.54569e-07
Formate hydrogenlyase subunit 7 CDS	1748023	1748781	reverse	759	1835	86.62	682	79.51	0	0	0	0		11.73	1.84236e-12	-11.73	-9.26813	7.51203e-13
NAD(P)H-quinone oxidoreductase subunit I, chloroplastic CDS	1748778	1749323	reverse	546	1352	88.71	781.5	126.66	0	0	0	0		10.13	7.48545e-11	-10.13	-9.09998	3.73599e-11
Hydrogenase-4 component G CDS	1749333	1751048	reverse	1716	6238.5	130.25	2098	108.19	1	0.07	2933	148.45		0.05	0.887866	-0.05	-0.303922	0.870484
NAD(P)H-quinone oxidoreductase subunit 2, chloroplastic CDS	1751038	1752618	reverse	1581	1485.5	33.66	1006	56.31	0	0	0	0		9.98	1.04627e-10	-9.98	-9.31552	5.29395e-11
Hydrogenase-4 component E CDS	1752623	1753273	reverse	651	1495.5	82.3	360	48.93	0	0	0	0		9.3	5.00311e-10	-9.3	-8.63886	2.74923e-10
NADH-quinone oxidoreductase subunit L CDS	1753285	1754724	reverse	1440	3168.5	78.83	794	48.79	0	0	0	0		11.98	1.05414e-12	-11.98	-9.72039	4.12027e-13
Hydrogenase-4 component C CDS	1754741	1755688	reverse	948	1027	38.81	885	82.61	0	0	0	0		8.31	4.89209e-09	-8.31	-8.93469	2.9205e-09
Hydrogenase-4 component B CDS	1755699	1757717	reverse	2019	8846	156.97	3303	144.76	0	0	94	4.04		4.04	9.04374e-05	-4.04	-5.49192	6.86218e-05
Hydrogenase-4 component A CDS	1757717	1758334	reverse	618	1611	93.39	1246	178.41	0	0	0	0		9.83	1.478e-10	-9.83	-9.49802	7.63278e-11
Peroxiredoxin Bcp CDS	1758587	1759057	reverse	471	1175.5	89.41	385	72.33	1657	429.28	4728	871.84		6.33	4.67001e-07	6.33	5.36111	3.18094e-07
Glycine cleavage system transcriptional repressor CDS	1759057	1759629	reverse	573	1137.5	71.12	843	130.19	0	0	0	0		8.97	1.08257e-09	-8.97	-8.99402	6.10958e-10
4-hydroxy-tetrahydrodipicolinate synthase CDS	1759775	1760653	forward	879	4	0.16	1	0.1	0	0	0	0		0.01	0.983818	-0.01	-0.0745955	0.981383
Outer membrane protein assembly factor BamC CDS	1760670	1761704	forward	1035	1860	64.38	976	83.45	0	0	0	0		11.42	3.8024e-12	-11.42	-9.49212	1.61799e-12
Phosphoribosylaminoimidazole-succinocarboxamide synthase CDS	1761917	1762630	forward	714	34	1.71	1	0.12	0	0	0	0		0.29	0.517555	-0.29	-1.9684	0.480054
putative protein CDS	1762798	1763661	forward	864	2149	89.11	1082	110.82	0	0	0	0		12	9.92985e-13	-12	-9.6703	3.85664e-13
tRNA(Met) cytidine acetyltransferase TmcA CDS	1763676	1765691	forward	2016	2159	38.37	1050	46.09	0	0	0	0		12.1	7.93314e-13	-12.1	-9.65774	3.02581e-13
hypothetical protein CDS	1765765	1766463	forward	699	1865.5	95.61	730.5	92.48	0	0	0	0		11.84	1.45289e-12	-11.84	-9.32649	5.80307e-13
hypothetical protein CDS	1766544	1766744	reverse	201	126	22.46	4.5	1.98	0	0	0	0		1	0.100526	-1	-3.91443	0.088243
Succinyl-diaminopimelate desuccinylase CDS	1766772	1767899	reverse	1128	154.5	4.91	68.5	5.37	0	0	0	0		4.13	7.34866e-05	-4.13	-5.85958	5.55614e-05
Protein YffB CDS	1767903	1768259	reverse	357	2211	221.88	1073.5	266.09	90	30.76	701	170.54		0.24	0.576444	0.24	0.391154	0.53766
Multidrug efflux pump subunit AcrB CDS	1768798	1771911	reverse	3114	8250	94.92	3207	91.13	0	0	0	0		17.55	2.83802e-18	-17.55	-11.3982	2.87378e-19
Nitrate/nitrite sensor protein NarQ CDS	1772075	1773775	reverse	1701	1227	25.84	236	12.28	0	0	0	0		7.61	2.47999e-08	-7.61	-8.17338	1.56032e-08
Ferredoxin--NADP reductase CDS	1773981	1775960	forward	1980	22488	406.9	9667	432.03	0	0	0	0		21.74	1.81451e-22	-21.74	-12.8547	4.36887e-24
GDP-mannose pyrophosphatase NudK CDS	1776028	1776603	forward	576	990	61.58	1034	158.85	0	0	0	0		7.78	1.65848e-08	-7.78	-8.99131	1.03077e-08
hypothetical protein CDS	1776729	1777772	forward	1044	2738	93.96	970	82.22	0	0	0	0		13.1	7.91959e-14	-13.1	-9.79504	2.49848e-14
Transketolase 2 CDS	1777875	1779878	reverse	2004	5390	96.36	2152	95.02	0	0	0	0		15.82	1.51557e-16	-15.82	-10.821	2.52027e-17
Transaldolase CDS	1779898	1780848	reverse	951	752	28.33	481	44.76	0	0	0	0		8.14	7.26315e-09	-8.14	-8.33637	4.39646e-09
NADP-dependent malic enzyme CDS	1781137	1783416	forward	2280	879682	13822.8	109228	4239.26	0	0	0	0		25.65	2.2603e-26	-25.65	-16.7646	8.13789e-29
Ethanolamine utilization protein EutS CDS	1783709	1784044	forward	336	2201.5	234.74	1439	378.98	0	0	0	0		11.31	4.93798e-12	-11.31	-9.84221	2.14453e-12
Propanediol utilization protein PduV CDS	1784057	1784536	forward	480	7314	545.91	2335	430.46	0	0	0	0		16.51	3.08878e-17	-16.51	-11.0883	4.24673e-18
Ethanolamine utilization protein EutQ CDS	1784511	1785212	forward	702	1371	69.97	837	105.51	0	0	0	0		10.03	9.3891e-11	-10.03	-9.14857	4.73469e-11
hypothetical protein CDS	1785209	1786012	forward	804	2869.5	127.87	1146	126.13	0	0	0	0		13.41	3.91457e-14	-13.41	-9.94092	1.16891e-14
Ethanolamine utilization protein EutD CDS	1786009	1787025	forward	1017	1224.5	43.14	374	32.54	0	0	0	0		9.77	1.71301e-10	-9.77	-8.55446	8.91968e-11
Ethanolamine utilization protein EutM CDS	1787064	1787357	forward	294	315.5	38.45	64	19.26	0	0	0	0		4.37	4.27446e-05	-4.37	-6.29349	3.20296e-05
Ethanolamine utilization protein EutN CDS	1787464	1787751	forward	288	306	38.07	276	84.8	0	0	0	0		5.32	4.80105e-06	-5.32	-7.27681	3.4517e-06
Gamma-glutamyl phosphate reductase CDS	1787763	1789166	forward	1404	308.5	7.87	392.5	24.74	0	0	0	0		4.98	1.04683e-05	-4.98	-7.50808	7.62511e-06
Cell division protein FtsA CDS	1789177	1790013	forward	837	622	26.62	350.5	37.06	0	0	0	0		7.83	1.48185e-08	-7.83	-7.99959	9.17987e-09
NAD-dependent methanol dehydrogenase CDS	1790003	1791190	forward	1188	298.5	9	204	15.2	0	0	0	0		5.59	2.57241e-06	-5.59	-7.07499	1.82627e-06
hypothetical protein CDS	1791706	1792932	forward	1227	4654	135.89	1031	74.35	0	0	0	0		12.47	3.38314e-13	-12.47	-10.1478	1.20892e-13
hypothetical protein CDS	1792929	1794332	forward	1404	211	5.38	111	7	0	0	0	0		4.92	1.20438e-05	-4.92	-6.41733	8.79706e-06
Ethanolamine ammonia-lyase heavy chain CDS	1794344	1795705	forward	1362	800	21.04	662	43.01	0	0	0	0		7.76	1.74975e-08	-7.76	-8.56666	1.09104e-08
Ethanolamine ammonia-lyase light chain CDS	1795726	1796613	forward	888	1121	45.23	331	32.98	0	0	0	0		9.34	4.58964e-10	-9.34	-8.40284	2.50757e-10
Ethanolamine utilization protein EutL CDS	1796623	1797282	forward	660	954	51.79	39.5	5.3	0	0	0	0		3.06	0.000870037	-3.06	-6.76575	0.000685614
Ethanolamine utilization protein EutK CDS	1797295	1797795	forward	501	494	35.33	315.5	55.73	0	0	0	0		6.98	1.05917e-07	-6.98	-7.74701	6.9475e-08
hypothetical protein CDS	1797841	1798893	forward	1053	2228	75.8	1044.5	87.78	0	0	1	0.08		13.9	1.26797e-14	-13.9	-8.87209	3.40105e-15
Oxygen-dependent coproporphyrinogen-III oxidase CDS	1798899	1799798	reverse	900	571	22.73	408	40.12	0	0	0	0		7.17	6.7899e-08	-7.17	-8.01352	4.40029e-08
N-acetylmuramoyl-L-alanine amidase AmiA CDS	1799802	1800671	reverse	870	1299	53.49	222.5	22.63	0	0	0	0		7.24	5.80265e-08	-7.24	-8.1587	3.74352e-08
Acetyltransferase YpeA CDS	1800885	1801310	forward	426	1653.5	139.06	759	157.66	0	0	0	0		11.3	5.04834e-12	-11.3	-9.25304	2.1936e-12
Inner membrane protein YfeZ CDS	1801297	1801746	forward	450	129.5	10.31	39	7.67	0	0	0	0		3.22	0.000606882	-3.22	-5.30346	0.000475509
putative protein YfeY CDS	1801807	1802382	forward	576	4141	257.57	1498	230.13	0	0	0	0		14.72	1.91116e-15	-14.72	-10.3881	4.29193e-16
Dye-decolorizing peroxidase YfeX CDS	1802478	1803377	forward	900	1237	49.24	304	29.89	0	0	0	0		8.82	1.51512e-09	-8.82	-8.3905	8.65978e-10
Putative D-alanyl-D-alanine carboxypeptidase CDS	1803435	1804736	reverse	1302	1283	35.3	438	29.77	0	0	0	0		10.3	5.0423e-11	-10.3	-8.70548	2.45874e-11
PTS system N-acetylmuramic acid-specific EIIBC component CDS	1804741	1806165	reverse	1425	4092.5	102.89	1337.5	83.06	0	0	0	0		14.36	4.39953e-15	-14.36	-10.2969	1.07414e-15
N-acetylmuramic acid 6-phosphate etherase CDS	1806169	1807065	reverse	897	105.5	4.21	46.5	4.59	0	0	0	0		3.19	0.000639908	-3.19	-5.28708	0.000502106
HTH-type transcriptional regulator MurR CDS	1807229	1808086	forward	858	2948	123.1	1433	147.79	0	0	208	21.06		1.11	0.0775127	-1.11	-3.09949	0.0674661
Oxidoreductase UcpA CDS	1808215	1809006	forward	792	2220	100.42	1589	177.54	0	0	0	0		11.02	9.47366e-12	-11.02	-9.90035	4.24865e-12
Thiosulfate-binding protein CDS	1809177	1810193	forward	1017	2635.5	92.84	224.5	19.53	0	0	0	0		6.12	7.55014e-07	-6.12	-8.58665	5.21934e-07
Sulfate transport system permease protein CysT CDS	1810193	1811026	forward	834	115	4.94	27.5	2.92	0	0	0	0		2.57	0.00270949	-2.57	-4.94243	0.00218637
Sulfate transport system permease protein CysW CDS	1811026	1811901	forward	876	1835.5	75.07	128	12.93	0	0	0	0		4.9	1.25723e-05	-4.9	-7.95559	9.19721e-06
Sulfate/thiosulfate import ATP-binding protein CysA CDS	1811891	1812988	forward	1098	1733	56.55	69	5.56	0	0	0	0		3.75	0.000177669	-3.75	-7.53652	0.00013633
Cysteine synthase B CDS	1813122	1814033	forward	912	265	10.41	232	22.51	0	0	0	0		5.03	9.26279e-06	-5.03	-7.05559	6.72824e-06
hypothetical protein CDS	1814036	1814404	reverse	369	155	15.05	11	2.64	0	0	0	0		1.48	0.0334931	-1.48	-4.49857	0.0284887
Pyridoxine/pyridoxal/pyridoxamine kinase CDS	1814509	1815360	forward	852	600	25.23	93	9.66	0	0	0	0		5	1.01122e-05	-5	-6.99291	7.35888e-06
PTS system glucose-specific EIIA component CDS	1815402	1815911	reverse	510	0	0	1	0.17	0	0	0	0		0.07	0.842054	0.07	0.755827	0.819695
Phosphoenolpyruvate-protein phosphotransferase CDS	1815952	1817679	reverse	1728	3	0.06	0.5	0.03	0	0	0	0		0.01	0.983547	0.01	0.0797423	0.980449
Phosphocarrier protein HPr CDS	1817724	1817981	reverse	258	3	0.42	0.5	0.17	0	0	0	0		0.01	0.983547	0.01	0.0797423	0.980449
Cysteine synthase A CDS	1818365	1819336	reverse	972	2892	106.6	871	79.29	394	49.46	6422	573.83		19.44	3.64288e-20	19.44	2.94654	2.08211e-21
Sulfate transporter CysZ CDS	1819521	1820282	reverse	762	1843	86.65	580	67.35	1	0.16	0	0		3	0.000994395	-3	-6.36621	0.000786745
Cell division protein ZipA CDS	1820512	1821510	forward	999	123	4.41	237	20.99	0	0	0	0		3.24	0.000581533	-3.24	-6.52549	0.000455386
DNA ligase CDS	1821581	1823596	forward	2016	116	2.06	30.5	1.34	0	0	0	0		2.75	0.00177883	-2.75	-5.03382	0.00142178
hypothetical protein CDS	1823598	1823816	forward	219	1873	306.41	343.5	138.79	0	0	0	0		8.55	2.84972e-09	-8.55	-8.72407	1.66854e-09
hypothetical protein CDS	1823813	1824811	reverse	999	3967	142.27	1682	148.99	0	0	0	0		14.58	2.60238e-15	-14.58	-10.4294	5.99062e-16
HTH-type transcriptional regulator CynR CDS	1824901	1825827	forward	927	8413	325.14	3443	328.66	0	0	0	0		17.6	2.50163e-18	-17.6	-11.457	2.50501e-19
hypothetical protein CDS	1825818	1826159	reverse	342	4	0.42	10	2.59	0	0	0	0		0.28	0.526142	-0.28	-1.85777	0.488374
Glutamate--tRNA ligase CDS	1826935	1828350	forward	1416	6	0.15	0	0	0	0	0	0		0	0.995217	0	0.0253016	0.993874
hypothetical protein CDS	1828401	1828772	reverse	372	212	20.42	193.5	46.03	0	0	0	0		4.52	3.04469e-05	-4.52	-6.76735	2.26571e-05
hypothetical protein CDS	1828795	1829154	reverse	360	200	19.9	240.5	59.12	0	0	0	0		4.2	6.28992e-05	-4.2	-6.8654	4.7415e-05
putative cyclic di-GMP phosphodiesterase PdeA CDS	1829773	1831962	forward	2190	5150	84.25	2378	96.09	0	0	0	0		15.4	3.98483e-16	-15.4	-10.8412	7.37068e-17
Nucleoside permease NupC CDS	1832012	1833214	reverse	1203	2643	78.71	1227	90.25	0	0	0	0		12.92	1.19946e-13	-12.92	-9.91433	3.95952e-14
Divalent metal cation transporter MntH CDS	1833550	1834788	forward	1239	2390	69.11	979	69.92	0	0	0	0		12.73	1.86165e-13	-12.73	-9.70089	6.40098e-14
hypothetical protein CDS	1834930	1835256	reverse	327	2860	313.35	921	249.23	0	0	0	0		12.95	1.11199e-13	-12.95	-9.78438	3.64324e-14
Putative ion-transport protein YfeO CDS	1835371	1836627	reverse	1257	4414	125.81	1240	87.29	0	0	0	0		13.84	1.45493e-14	-13.84	-10.2786	3.93902e-15
Glucokinase CDS	1836831	1837796	forward	966	2037	75.55	882	80.79	0	0	0	0		12.1	7.86447e-13	-12.1	-9.51065	2.99607e-13
PTS system fructose-like EIIB component 1 CDS	1838016	1838342	forward	327	544	59.6	771	208.64	0	0	0	0		5.97	1.07851e-06	-5.97	-8.35457	7.52579e-07
Fructose-like permease IIC component 1 CDS	1838364	1839611	forward	1248	4333	124.39	1153	81.75	0	0	0	0		13.43	3.67873e-14	-13.43	-10.2067	1.09269e-14
Aminopeptidase YpdF CDS	1839626	1840711	forward	1086	1891	62.38	801	65.27	0	0	0	0		11.87	1.36443e-12	-11.87	-9.39364	5.42517e-13
Aminopeptidase YpdE CDS	1840711	1841748	forward	1038	4656.5	160.72	938	79.96	0	0	0	0		11.83	1.48588e-12	-11.83	-10.0654	5.9482e-13
Multiphosphoryl transfer protein 1 CDS	1841773	1844268	forward	2496	4165.5	59.79	1458.5	51.71	0	0	3	0.1		18.8	1.58531e-19	-18.8	-8.57382	1.113e-20
HTH-type transcriptional activator RhaR CDS	1844271	1845128	reverse	858	1115	46.56	392.5	40.48	0	0	159	16.1		0.58	0.263435	-0.58	-1.90208	0.238592
Transcriptional regulatory protein YpdB CDS	1845141	1845875	reverse	735	2125	103.58	286.5	34.49	0	0	159	18.79		0.69	0.202687	-0.69	-2.27967	0.181707
Sensor histidine kinase YpdA CDS	1845890	1847587	reverse	1698	5440	114.78	2824.5	147.2	0	0	0	0		15.24	5.73146e-16	-15.24	-10.9799	1.10657e-16
Glutamate-pyruvate aminotransferase AlaC CDS	1847964	1849202	forward	1239	1987	57.46	354	25.28	0	0	0	0		8.55	2.81105e-09	-8.55	-8.78049	1.64463e-09
Lipid A biosynthesis palmitoleoyltransferase CDS	1849694	1850614	reverse	921	2533	98.53	932	89.55	0	0	0	0		12.89	1.28922e-13	-12.89	-9.71269	4.27321e-14
hypothetical protein CDS	1850967	1851209	forward	243	1729.5	254.99	482	175.52	0	0	141	50.4		0.9	0.124654	-0.9	-2.51178	0.110012
hypothetical protein CDS	1851286	1851561	reverse	276	10389.5	1348.62	2638	845.78	0	0	141	44.37		2.7	0.00200391	-2.7	-4.91675	0.00160665
Protein YfdX CDS	1851857	1852489	forward	633	17394	984.47	6118	855.26	0	0	0	0		20.59	2.54965e-21	-20.59	-12.3705	9.35179e-23
Formyl-CoA:oxalate CoA-transferase CDS	1853001	1854251	forward	1251	28061.5	803.64	10955	774.9	1	0.1	823	57.14		1.92	0.0121158	-1.92	-4.16448	0.0100792
Oxalyl-CoA decarboxylase CDS	1854305	1855999	forward	1695	48950	1034.64	18329.5	956.91	0	0	0	0		25.5	3.17759e-26	-25.5	-13.8564	1.28705e-28
hypothetical protein CDS	1856068	1857012	forward	945	35003.5	1327.04	14324.5	1341.34	0	0	0	0		23.93	1.18007e-24	-23.93	-13.4436	1.24156e-26
Acetyl-CoA:oxalate CoA-transferase CDS	1857086	1858231	forward	1146	20081	627.78	7276.5	561.86	0	0	0	0		21.33	4.67474e-22	-21.33	-12.592	1.34646e-23
Sensor protein EvgS CDS	1858286	1861879	reverse	3594	75514	752.76	31618	778.48	0	0	1785	43.14		1.26	0.054353	-1.26	-4.30752	0.0467822
DNA-binding transcriptional activator EvgA CDS	1861884	1862498	reverse	615	17347	1010.54	8649.5	1244.53	0	0	0	0		20	1.00703e-20	-20	-12.5696	4.48675e-22
putative multidrug resistance protein EmrK CDS	1862914	1864077	forward	1164	64344	1980.44	25506	1939.01	11498	1205.34	22289	1663.1		1.17	0.0682972	1.17	2.22961	0.0592299
putative multidrug resistance protein EmrY CDS	1864077	1865615	forward	1539	46568	1084.06	18707	1075.61	2597	205.91	1642	92.66		0.11	0.780426	0.11	0.471402	0.752328
D-serine dehydratase CDS	1865721	1867052	reverse	1332	6916	186.02	2127	141.3	0	0	0	0		16.09	8.17035e-17	-16.09	-10.98	1.26857e-17
D-serine transporter DsdX CDS	1867070	1867288	reverse	219	61	9.98	21	8.49	0	0	0	0		1.81	0.0156223	-1.81	-4.22863	0.013042
HTH-type transcriptional regulator DegA CDS	1867573	1868526	forward	954	3819.5	143.44	1286.5	119.33	0	0	0	0		14.21	6.14206e-15	-14.21	-10.2237	1.54934e-15
Sucrose-6-phosphate hydrolase CDS	1868534	1869967	reverse	1434	2419.5	60.45	579.5	35.76	0	0	0	0		10.81	1.5636e-11	-10.81	-9.30673	7.19876e-12
Fructokinase CDS	1870183	1871106	forward	924	5732	222.25	1691	161.94	0	0	0	0		15.12	7.60942e-16	-15.12	-10.6839	1.54277e-16
Sucrose permease CDS	1871168	1872415	forward	1248	13695	393.15	5246	371.97	0	0	651	45.31		1.01	0.0972413	-1.01	-3.40883	0.0852283
Putative transposon Tn552 DNA-invertase bin3 CDS	1873014	1873640	reverse	627	1496	85.48	848	119.68	0	0	0	0		10.5	3.16968e-11	-10.5	-9.23009	1.51565e-11
hypothetical protein CDS	1874183	1875247	reverse	1065	44183	1486.32	15051	1250.57	0	0	75	6.12		9	1.00153e-09	-9	-7.96526	5.62515e-10
hypothetical protein CDS	1875984	1877036	reverse	1053	8727	296.92	3828	321.69	0	0	0	0		17.62	2.39136e-18	-17.62	-11.5477	2.36768e-19
hypothetical protein CDS	1877105	1877491	reverse	387	4258	394.19	2322	530.94	0	0	0	0		14.17	6.76254e-15	-14.17	-10.6643	1.72259e-15
hypothetical protein CDS	1877488	1877682	reverse	195	2475.5	454.81	1104.5	501.21	0	0	0	0		12.76	1.72781e-13	-12.76	-9.80096	5.89414e-14
hypothetical protein CDS	1877765	1877956	reverse	192	1167	217.76	599	276.07	0	0	0	0		9.93	1.1644e-10	-9.93	-8.82907	5.91896e-11
hypothetical protein CDS	1878005	1878196	reverse	192	6868.5	1281.64	2060.5	949.65	0	0	465	210.35		0.8	0.160313	-0.8	-2.80031	0.142456
hypothetical protein CDS	1878353	1879093	reverse	741	1838	88.87	444.5	53.08	0	0	0	0		9.98	1.05765e-10	-9.98	-8.93168	5.3605e-11
Prophage integrase IntA CDS	1879086	1880423	reverse	1338	6113	163.68	2730.5	180.58	0	0	0	0		16.15	7.06819e-17	-16.15	-11.0619	1.072e-17
Inner membrane protein YfdC CDS	1880687	1881619	reverse	933	7640	293.37	2316	219.66	0	0	1	0.09		19.02	9.57883e-20	-19.02	-10.3081	6.31548e-21
Intermembrane phospholipid transport system lipoprotein MlaA CDS	1881913	1882668	forward	756	4819	228.37	2046	239.48	0	0	0	0		15.32	4.74433e-16	-15.32	-10.7017	8.957e-17
hypothetical protein CDS	1882847	1884094	reverse	1248	10371	297.72	3742	265.33	0	0	0	0		18.43	3.72604e-19	-18.43	-11.6676	2.94294e-20
Long-chain fatty acid transport protein CDS	1884461	1885801	reverse	1341	9412	251.45	2012	132.77	0	0	0	0		14.63	2.34844e-15	-14.63	-11.0917	5.35851e-16
hypothetical protein CDS	1886173	1886457	forward	285	1044	131.24	307	95.32	0	0	0	0		9.09	8.13292e-10	-9.09	-8.29944	4.54411e-10
3-ketoacyl-CoA thiolase FadI CDS	1886638	1887948	forward	1311	871.5	23.82	477	32.2	0	0	0	0		8.89	1.27714e-09	-8.89	-8.45637	7.2622e-10
Fatty acid oxidation complex subunit alpha CDS	1887948	1890092	forward	2145	8604.5	143.72	3383	139.56	0	0	0	0		17.73	1.87688e-18	-17.73	-11.464	1.83296e-19
Phosphohistidine phosphatase SixA CDS	1890295	1890780	forward	486	2801	206.48	1547	281.67	1	0.25	681	121.7		0.44	0.363794	-0.44	-1.54015	0.332851
putative fimbrial-like protein YfcV CDS	1891442	1892008	forward	567	29361	1855.21	11196	1747.31	1	0.22	808	123.77		1.98	0.0104907	-1.98	-4.23528	0.00869901
Outer membrane usher protein PapC CDS	1892092	1894731	forward	2640	15953	216.49	5886.5	197.31	0	0	1754	57.7		0.48	0.330142	-0.48	-2.23901	0.300872
putative fimbrial chaperone YfcS CDS	1894751	1895500	forward	750	3195	152.62	1570	185.24	0	0	0	0		13.46	3.46331e-14	-13.46	-10.2098	1.02091e-14
putative fimbrial-like protein YfcR CDS	1895517	1896023	forward	507	564	39.85	296	51.66	0	0	0	0		7.66	2.20979e-08	-7.66	-7.82032	1.38435e-08
putative fimbrial-like protein YfcQ CDS	1896020	1896490	forward	471	490	37.27	195	36.64	0	0	0	0		7.37	4.26861e-08	-7.37	-7.45156	2.72119e-08
putative fimbrial-like protein YfcP CDS	1896487	1897011	forward	525	1462.5	99.8	439.5	74.08	0	0	0	0		10.3	5.06211e-11	-10.3	-8.79157	2.46954e-11
putative protein YfcO CDS	1897013	1897861	forward	849	5090.5	214.81	2117	220.65	2743	394.24	5118	523.57		2.65	0.00224237	2.65	3.73226	0.00180136
Endonuclease MutS2 CDS	1898002	1898553	reverse	552	1691	109.75	419	67.17	0	0	0	0		9.84	1.45427e-10	-9.84	-8.83491	7.49715e-11
50S ribosomal protein L3 glutamine methyltransferase CDS	1898719	1899651	forward	933	932	35.79	336	31.87	0	0	0	0		9.34	4.59978e-10	-9.34	-8.29486	2.51415e-10
Chorismate synthase CDS	1899686	1900771	forward	1086	1509	49.78	238	19.39	0	0	0	0		7.24	5.72339e-08	-7.24	-8.29784	3.6911e-08
Penicillin-insensitive murein endopeptidase CDS	1900775	1901599	forward	825	2104	91.37	1263	135.47	0	0	0	0		11.44	3.65683e-12	-11.44	-9.73509	1.55193e-12
putative membrane transporter protein YfcA CDS	1901599	1902408	forward	810	1434.5	63.45	502	54.84	0	0	0	0		10.75	1.77954e-11	-10.75	-8.88063	8.28102e-12
Elongation factor P hydroxylase CDS	1902408	1902956	forward	549	636.5	41.54	249	40.13	0	0	0	0		8.19	6.49782e-09	-8.19	-7.81227	3.92296e-09
hypothetical protein CDS	1902990	1903268	forward	279	220	28.25	2	0.63	0	0	0	0		0.95	0.112242	-0.95	-4.20147	0.0988305
tRNA 5-methylaminomethyl-2-thiouridine biosynthesis bifunctional protein MnmC CDS	1903389	1905395	reverse	2007	2442	43.59	1082	47.71	0	0	0	0		12.72	1.88558e-13	-12.72	-9.77749	6.48752e-14
3-oxoacyl-[acyl-carrier-protein] synthase 1 CDS	1905554	1906774	forward	1221	147	4.31	258	18.7	0	0	0	0		3.52	0.000301615	-3.52	-6.70252	0.000233745
putative MFS-type transporter YfcJ CDS	1907059	1908237	forward	1179	2555.5	77.65	981.5	73.67	0	0	0	0		12.97	1.07154e-13	-12.97	-9.75434	3.48901e-14
Flagellar regulator flk CDS	1908234	1909229	reverse	996	4544.5	163.47	1618.5	143.8	0	0	0	0		15.04	9.02291e-16	-15.04	-10.5073	1.86184e-16
Erythronate-4-phosphate dehydrogenase CDS	1909328	1910464	forward	1137	207	6.52	44	3.42	0	0	1	0.08		3.64	0.000230512	-3.64	-4.93155	0.000177967
USG-1 protein CDS	1910530	1911543	forward	1014	3224	113.91	1115	97.3	0	0	402	34.43		0.53	0.294502	-0.53	-2.07983	0.267531
tRNA pseudouridine synthase A CDS	1911543	1912355	forward	813	812	35.78	618	67.26	0	0	0	0		7.98	1.0556e-08	-7.98	-8.54037	6.47042e-09
Protein DedA CDS	1912438	1913097	forward	660	2407	130.66	1170	156.87	0	0	0	0		12.48	3.30833e-13	-12.48	-9.80915	1.17697e-13
Acetyl-coenzyme A carboxylase carboxyl transferase subunit beta CDS	1913253	1914167	forward	915	0	0	0	0	0	0	0	0		0	NA	0	NA	NA
Dihydrofolate synthase/folylpolyglutamate synthase CDS	1914237	1915505	forward	1269	74	2.09	73	5.09	0	0	0	0		2.53	0.00297645	-2.53	-5.29544	0.00240715
Cell division protein DedD CDS	1915495	1916157	forward	663	1778	96.08	738	98.5	0	0	0	0		11.66	2.18173e-12	-11.66	-9.29503	8.99401e-13
Colicin V production protein CDS	1916416	1916904	forward	489	9	0.66	65.5	11.85	0	0	0	0		1.01	0.0988434	-1.01	-4.14681	0.0866993
Amidophosphoribosyltransferase CDS	1916941	1918458	forward	1518	214	5.05	81.5	4.75	0	0	0	0		4.9	1.25778e-05	-4.9	-6.23242	9.2041e-06
Flavin prenyltransferase UbiX CDS	1918553	1919122	forward	570	0	0	0	0	0	0	0	0		0	NA	0	NA	NA
Lysine/arginine/ornithine-binding periplasmic protein CDS	1919388	1920170	forward	783	3787	173.28	2718	307.17	0	0	0	0		12.69	2.04819e-13	-12.69	-10.6389	7.08566e-14
Histidine-binding periplasmic protein CDS	1920391	1921173	forward	783	1206	55.18	97	10.96	0	0	0	0		4.53	2.96952e-05	-4.53	-7.47982	2.20776e-05
Histidine transport system permease protein HisQ CDS	1921263	1921949	forward	687	415	21.64	306.5	39.48	0	0	1	0.13		6.69	2.04376e-07	-6.69	-6.80292	1.36726e-07
Histidine transport system permease protein HisM CDS	1921946	1922662	forward	717	519	25.93	257.5	31.78	0	0	0	0		7.46	3.44236e-08	-7.46	-7.67015	2.18517e-08
Histidine transport ATP-binding protein HisP CDS	1922670	1923443	forward	774	6850	317.07	2910	332.69	0	0	0	0		16.71	1.96743e-17	-16.71	-11.1923	2.52348e-18
ISNCY family transposase ISRor2 CDS	1923639	1924529	forward	891	11079	445.48	3634	360.91	0	0	0	0		18.36	4.38634e-19	-18.36	-11.6886	3.52368e-20
Epimerase family protein CDS	1924577	1925470	reverse	894	1594.5	63.9	524.5	51.92	0	0	0	0		10.94	1.14358e-11	-10.94	-8.98357	5.17235e-12
Dihydroneopterin triphosphate 2'-epimerase CDS	1925491	1925853	reverse	363	2904.5	286.66	968	235.97	0	0	185	44.26		1.08	0.0825662	-1.08	-2.97003	0.0719946
Disulfide-bond oxidoreductase YfcG CDS	1925910	1926557	reverse	648	1783	98.58	549.5	75.04	0	0	0	0		11.09	8.15773e-12	-11.09	-9.08928	3.64014e-12
Glutathione S-transferase YfcF CDS	1926693	1927337	forward	645	1309	72.71	394	54.05	0	0	0	0		9.93	1.18372e-10	-9.93	-8.63617	6.03049e-11
Phosphodiesterase YfcE CDS	1927393	1927944	forward	552	498	32.32	430	68.93	0	0	0	0		6.5	3.17594e-07	-6.5	-7.93221	2.14326e-07
putative Nudix hydrolase YfcD CDS	1928002	1928544	forward	543	2119	139.81	755	123.04	0	0	0	0		12.17	6.68675e-13	-12.17	-9.44038	2.50377e-13
hypothetical protein CDS	1928577	1930055	reverse	1479	1188	28.78	404	24.17	0	0	0	0		10.02	9.44262e-11	-10.02	-8.59446	4.7638e-11
Phosphate acetyltransferase CDS	1930287	1932431	reverse	2145	781	13.04	150	6.19	0	0	0	0		6.4	3.94315e-07	-6.4	-7.53888	2.67342e-07
Acetate kinase CDS	1932506	1933708	reverse	1203	25	0.74	110	8.09	0	0	0	0		1.57	0.0266799	-1.57	-5.03592	0.0225194
hypothetical protein CDS	1934046	1934501	forward	456	1252	98.37	1218	236.36	0	0	0	0		8.52	3.0007e-09	-8.52	-9.27389	1.76099e-09
hypothetical protein CDS	1934584	1935078	forward	495	10	0.72	5	0.89	2	0.49	4670	819.39		5.24	5.80028e-06	5.24	8.61413	4.18054e-06
Hexitol phosphatase A CDS	1935089	1935739	forward	651	2212	121.73	591.5	80.4	0	0	0	0		11.12	7.50066e-12	-11.12	-9.27409	3.32331e-12
hypothetical protein CDS	1935826	1937658	forward	1833	3751.5	73.32	1628.5	78.62	0	0	0	0		14.34	4.60706e-15	-14.34	-10.3653	1.12792e-15
5'-deoxynucleotidase YfbR CDS	1937717	1938316	reverse	600	1560	93.15	767	113.12	0	0	0	0		10.96	1.08583e-11	-10.96	-9.21001	4.89649e-12
Glutamate-pyruvate aminotransferase AlaA CDS	1938400	1939617	reverse	1218	5264.5	154.85	1671	121.4	3768	377.49	13930	993.31		5.55	2.79998e-06	5.55	4.50811	1.99351e-06
HTH-type transcriptional regulator HdfR CDS	1940537	1941475	forward	939	32741	1249.2	8327	784.72	0	0	0	0		21.04	9.10511e-22	-21.04	-12.9775	2.82742e-23
hypothetical protein CDS	1941678	1941842	reverse	165	4	0.87	3	1.61	0	0	0	0		0.08	0.82759	-0.08	-0.722946	0.804312
NAD(P)H-quinone oxidoreductase subunit 3 CDS	1942105	1942548	forward	444	1	0.08	11	2.19	0	0	0	0		0.21	0.616137	-0.21	-1.64977	0.578148
NADH-quinone oxidoreductase subunit B CDS	1942564	1943226	forward	663	3	0.16	0	0	0	0	0	0		0.06	0.873629	0.06	0.6027	0.855543
NADH-quinone oxidoreductase subunit C/D CDS	1943320	1945122	forward	1803	3161	62.81	824	40.44	0	0	1	0.05		13.74	1.83506e-14	-13.74	-8.94565	5.11207e-15
NADH-quinone oxidoreductase subunit E CDS	1945125	1945625	forward	501	26	1.86	1	0.18	0	0	0	0		0.23	0.589507	-0.23	-1.68272	0.551171
NADH-quinone oxidoreductase subunit F CDS	1945622	1946959	forward	1338	25.5	0.68	7	0.46	0	0	0	0		0.6	0.252672	-0.6	-2.63477	0.228338
NADH-quinone oxidoreductase subunit G CDS	1947012	1949738	forward	2727	462	6.07	122	3.96	0	0	0	0		6.21	6.14581e-07	-6.21	-7.05772	4.22075e-07
NADH-quinone oxidoreductase subunit H CDS	1949735	1950712	forward	978	167.5	6.14	2	0.18	0	0	0	0		0.85	0.139734	-0.85	-3.91026	0.123698
NADH-quinone oxidoreductase subunit I CDS	1950727	1951269	forward	543	60	3.96	13.5	2.2	0	0	0	0		1.39	0.0411546	-1.39	-3.87887	0.0351537
NADH-quinone oxidoreductase subunit J CDS	1951281	1951835	forward	555	0	0	10.5	1.67	0	0	0	0		0.15	0.715305	-0.15	-1.36553	0.676836
NADH-quinone oxidoreductase subunit K CDS	1951832	1952134	forward	303	0	0	0	0	0	0	0	0		0	NA	0	NA	NA
NADH-quinone oxidoreductase subunit L CDS	1952131	1953972	forward	1842	594	11.55	268	12.87	6239	413.3	3149	148.48		5.82	1.51369e-06	5.82	7.55092	1.0651e-06
NADH-quinone oxidoreductase subunit M CDS	1954136	1955665	forward	1530	837	19.6	449	25.97	0	0	0	0		8.81	1.56402e-09	-8.81	-8.38807	8.94278e-10
NADH-quinone oxidoreductase subunit N CDS	1955672	1957129	forward	1458	2263.5	55.62	1138	69.07	0	0	0	0		12.18	6.54405e-13	-12.18	-9.74208	2.44739e-13
Protein YfbM CDS	1957197	1957700	reverse	504	2168.5	154.15	886	155.56	0	0	0	0		12.37	4.23371e-13	-12.37	-9.56344	1.53096e-13
hypothetical protein CDS	1957803	1958774	reverse	972	36147	1332.33	19431	1768.97	0	0	0	0		22.76	1.75249e-23	-22.76	-13.6241	2.72101e-25
Protease ElaD CDS	1959164	1960372	reverse	1209	6524	193.33	2783	203.69	2	0.2	2880	206.89		0.11	0.782026	-0.11	-0.547942	0.754046
Ribonuclease BN CDS	1960563	1961480	reverse	918	8514.5	332.29	4072.5	392.56	0	0	0	0		17.26	5.51023e-18	-17.26	-11.5596	6.16243e-19
Protein ElaA CDS	1961545	1962006	forward	462	5072.5	393.36	2622.5	502.3	0	0	0	0		15.01	9.86153e-16	-15.01	-10.8806	2.05929e-16
Protein ElaB CDS	1962061	1962366	forward	306	1052.5	123.23	509.5	147.34	0	0	0	0		9.69	2.02497e-10	-9.69	-8.65123	1.06398e-10
Isochorismate synthase MenF CDS	1962445	1963740	forward	1296	4842.5	133.87	1082.5	73.91	0	0	0	0		12.67	2.12574e-13	-12.67	-10.2113	7.37601e-14
2-succinyl-5-enolpyruvyl-6-hydroxy-3-cyclohexene- 1-carboxylate synthase CDS	1963829	1965499	forward	1671	6677.5	143.17	2124.5	112.5	0	0	0	0		16.13	7.4023e-17	-16.13	-10.9588	1.131e-17
2-succinyl-6-hydroxy-2,4-cyclohexadiene-1-carboxy late synthase CDS	1965496	1966254	forward	759	861	40.64	210	24.48	0	0	0	0		7.7	2.00377e-08	-7.7	-7.87525	1.25213e-08
1,4-dihydroxy-2-naphthoyl-CoA synthase CDS	1966269	1967126	forward	858	791.5	33.05	208	21.45	0	0	0	0		7.76	1.75373e-08	-7.76	-7.81771	1.09391e-08
o-succinylbenzoate synthase CDS	1967126	1968088	forward	963	1830.5	68.1	1731.5	159.11	0	0	0	0		9.59	2.59346e-10	-9.59	-9.77983	1.3796e-10
2-succinylbenzoate--CoA ligase CDS	1968085	1969440	forward	1356	3015.5	79.67	1726	112.63	0	0	0	0		12.79	1.61184e-13	-12.79	-10.2103	5.46225e-14
Signal transduction protein PmrD CDS	1969550	1969816	forward	267	120	16.1	13	4.31	0	0	0	0		1.54	0.0289036	-1.54	-4.38025	0.0244679
putative 4-amino-4-deoxy-L-arabinose-phosphoundecaprenol flippase subunit ArnF CDS	1969810	1970196	reverse	387	570.5	52.81	379	86.66	0	0	0	0		7.3	4.98268e-08	-7.3	-7.97159	3.19771e-08
putative 4-amino-4-deoxy-L-arabinose-phosphoundecaprenol flippase subunit ArnE CDS	1970196	1970531	reverse	336	664.5	70.85	22.5	5.93	0	0	0	0		2.44	0.00361936	-2.44	-6.17974	0.00293849
Undecaprenyl phosphate-alpha-4-amino-4-deoxy-L-arabinose arabinosyl transferase CDS	1970528	1972180	reverse	1653	4828.5	104.65	1934	103.53	0	0	0	0		15.39	4.11368e-16	-15.39	-10.6695	7.65529e-17
putative 4-deoxy-4-formamido-L-arabinose-phosphoundecaprenol deformylase ArnD CDS	1972180	1973070	reverse	891	2013.5	80.96	535.5	53.18	0	0	0	0		10.78	1.66765e-11	-10.78	-9.13841	7.70781e-12
Bifunctional polymyxin resistance protein ArnA CDS	1973067	1975049	reverse	1983	7700.5	139.12	4001	178.54	0	0	0	0		16.56	2.76685e-17	-16.56	-11.4629	3.7543e-18
Undecaprenyl-phosphate 4-deoxy-4-formamido-L-arabinose transferase CDS	1975049	1976017	reverse	969	2920.5	107.98	1570	143.37	0	0	0	0		12.89	1.29123e-13	-12.89	-10.1332	4.28279e-14
UDP-4-amino-4-deoxy-L-arabinose--oxoglutarate aminotransferase CDS	1976021	1977178	reverse	1158	6379	197.36	3118	238.26	0	0	0	0		16.05	8.9668e-17	-16.05	-11.1692	1.40232e-17
Lipopolysaccharide core heptose(II)-phosphate phosphatase CDS	1977468	1978070	forward	603	36679.5	2179.27	14752.5	2164.91	0	0	0	0		24.14	7.21978e-25	-24.14	-13.4986	6.2677e-27
Nucleoside triphosphatase NudI CDS	1978109	1978534	reverse	426	5348.5	449.81	2400.5	498.64	0	0	0	0		15.62	2.41317e-16	-15.62	-10.8786	4.20839e-17
hypothetical protein CDS	1978813	1979355	forward	543	3212	211.92	2420	394.37	0	0	0	0		11.98	1.04739e-12	-11.98	-10.436	4.09153e-13
Nicotinamide-nucleotide amidohydrolase PncC CDS	1979455	1980663	forward	1209	2370	70.23	604.5	44.24	600.5	60.61	1013.5	72.81		1.71	0.0193795	1.71	2.97758	0.0162441
hypothetical protein CDS	1980533	1981138	reverse	606	1630	96.37	633.5	92.5	600.5	120.92	1013.5	145.26		1.99	0.0103054	1.99	3.22892	0.00853602
IS200/IS605 family transposase IS609 CDS	1981206	1982354	forward	1149	1480	46.15	737.5	56.8	0	0	0	0		10.76	1.7368e-11	-10.76	-9.14431	8.0626e-12
Inner membrane transport protein RhmT CDS	1982399	1983625	forward	1227	6004.5	175.32	2723.5	196.41	0	0	0	0		16.04	9.01784e-17	-16.04	-11.0455	1.41436e-17
2-keto-3-deoxy-L-rhamnonate aldolase CDS	1983642	1984445	forward	804	2000.5	89.14	576	63.4	0	0	0	0		11.17	6.83039e-12	-11.17	-9.19468	3.00482e-12
hypothetical protein CDS	1984486	1984683	reverse	198	637	115.26	149	66.59	0	0	0	0		6.66	2.17702e-07	-6.66	-7.41498	1.4569e-07
ISNCY family transposase ISRor2 CDS	1984696	1985655	reverse	960	1546	57.7	564	51.99	0	0	0	0		11.1	8.02559e-12	-11.1	-9.01497	3.57395e-12
Anaerobic glycerol-3-phosphate dehydrogenase subunit C CDS	1985848	1987038	reverse	1191	2409	72.47	709	52.68	0	0	0	0		11.92	1.1949e-12	-11.92	-9.4723	4.71077e-13
Anaerobic glycerol-3-phosphate dehydrogenase subunit B CDS	1987035	1988294	reverse	1260	3542	100.71	1407.5	98.85	0	0	0	0		14.2	6.3068e-15	-14.2	-10.2321	1.59373e-15
Anaerobic glycerol-3-phosphate dehydrogenase subunit A CDS	1988284	1989912	reverse	1629	18756	412.5	6022.5	327.15	0	0	1	0.05		24.14	7.21978e-25	-24.14	-11.618	6.33599e-27
Glycerol-3-phosphate transporter CDS	1990185	1991543	forward	1359	1529	40.31	400	26.05	0	0	0	0		9.78	1.6434e-10	-9.78	-8.73875	8.53503e-11
Glycerophosphodiester phosphodiesterase, periplasmic CDS	1991548	1992624	forward	1077	26232	872.61	10139	833.05	0	0	0	0		22.6	2.50085e-23	-22.6	-13.0073	4.10805e-25
hypothetical protein CDS	1992845	1993915	reverse	1071	15360	513.82	6013	496.81	0	0	0	0		20.2	6.24663e-21	-20.2	-12.2692	2.68476e-22
hypothetical protein CDS	1994094	1994225	reverse	132	13503	3664.9	3080	2064.75	0	0	0	0		16.47	3.35465e-17	-16.47	-11.6499	4.68021e-18
HTH-type transcriptional regulator CysB CDS	1994381	1995259	reverse	879	32075	1307.32	12834	1292.01	0	0	213	21.05		3.49	0.000326196	-3.49	-6.1641	0.000253382
Staphylopine export protein CDS	1995411	1996601	forward	1191	10084.5	303.35	4293	318.96	0	0	220	16.04		2.08	0.00836386	-2.08	-4.59233	0.00689209
Protein InaA CDS	1996682	1997332	forward	651	585.5	32.22	729	99.09	0	0	0	0		6.29	5.09343e-07	-6.29	-8.37545	3.47967e-07
hypothetical protein CDS	1997386	1997640	reverse	255	3.5	0.49	61	21.17	0	0	0	0		0.81	0.15523	-0.81	-3.84109	0.137834
Ribonucleoside-diphosphate reductase 1 subunit beta CDS	1997640	1998770	reverse	1131	1.5	0.05	3	0.23	0	0	0	0		0.05	0.892169	-0.05	-0.482131	0.875305
Ribonucleoside-diphosphate reductase 1 subunit alpha CDS	1999004	2001289	reverse	2286	4	0.06	1	0.04	0	0	0	0		0.01	0.983818	-0.01	-0.0745955	0.981383
putative autotransporter YfaL CDS	2002033	2005698	forward	3666	27368	267.46	10741	259.26	1	0.03	348	8.24		3.77	0.00017085	-3.77	-5.32711	0.000131021
Ubiquinone biosynthesis O-methyltransferase CDS	2005759	2006481	reverse	723	284	14.07	71	8.69	0	0	0	0		4.73	1.88341e-05	-4.73	-6.31236	1.38797e-05
DNA gyrase subunit A CDS	2006628	2009255	forward	2628	3	0.04	1	0.03	0	0	0	0		0.01	0.983547	0.01	0.0797423	0.980449
hypothetical protein CDS	2009404	2011092	forward	1689	2590	54.94	1242	65.07	0	0	0	0		12.78	1.67779e-13	-12.78	-9.90387	5.71597e-14
hypothetical protein CDS	2011089	2011712	forward	624	3479	199.74	822	116.57	0	0	0	0		11.92	1.19455e-12	-11.92	-9.79973	4.7067e-13
hypothetical protein CDS	2011856	2016250	forward	4395	6225.5	50.75	4287.5	86.32	0	0	0	0		14.51	3.10157e-15	-14.51	-11.3043	7.30027e-16
hypothetical protein CDS	2016251	2017900	forward	1650	4376.5	95.03	1087.5	58.32	0	0	0	0		13.04	9.13812e-14	-13.04	-10.1629	2.93637e-14
hypothetical protein CDS	2017905	2018681	forward	777	3743	172.59	794	90.43	0	0	0	0		11.47	3.40582e-12	-11.47	-9.80791	1.43927e-12
Acetyl-CoA acetyltransferase CDS	2018755	2019939	reverse	1185	417	12.61	340.5	25.43	0	0	0	0		6.16	6.95566e-07	-6.16	-7.65189	4.79415e-07
Putative short-chain fatty acid transporter CDS	2019970	2021292	reverse	1323	880.5	23.84	286.5	19.16	0	0	0	0		8.9	1.25073e-09	-8.9	-8.1408	7.10081e-10
Acetate CoA-transferase subunit beta CDS	2021289	2021939	reverse	651	255.5	14.06	205	27.87	0	0	0	0		5.05	9.01251e-06	-5.05	-6.95123	6.54238e-06
Acetate CoA-transferase subunit alpha CDS	2021939	2022601	reverse	663	281	15.18	113	15.08	0	0	0	0		5.72	1.92516e-06	-5.72	-6.66158	1.3607e-06
Regulatory protein AtoC CDS	2022797	2024182	reverse	1386	6182	159.8	2215.5	141.45	0	0	0	0		16.27	5.36554e-17	-16.27	-10.9412	7.89618e-18
Signal transduction histidine-protein kinase AtoS CDS	2024179	2026005	reverse	1827	5583	109.48	1895.5	91.81	0	0	0	0		15.7	1.98262e-16	-15.7	-10.7595	3.3817e-17
Sensor histidine kinase RcsC CDS	2026172	2029021	forward	2850	2823	35.49	1548	48.06	0	0	6719	204.76		0.23	0.587155	0.23	1.41473	0.548443
Transcriptional regulatory protein RcsB CDS	2029221	2029871	reverse	651	2370.5	130.46	1158	157.41	0	0	0	0		12.42	3.83044e-13	-12.42	-9.79075	1.37996e-13
Phosphotransferase RcsD CDS	2029888	2032560	reverse	2673	7114.5	95.36	3013	99.75	0	0	0	0		16.87	1.3589e-17	-16.87	-11.2434	1.67569e-18
Outer membrane porin C CDS	2033299	2034402	forward	1104	1413	45.85	618	49.53	0	0	0	0		10.81	1.54048e-11	-10.81	-9.00443	7.08191e-12
FAD:protein FMN transferase CDS	2034514	2035569	forward	1056	3701	125.56	1672	140.11	0	0	0	0		14.21	6.1309e-15	-14.21	-10.3688	1.54514e-15
Bifunctional transcriptional activator/DNA repair enzyme Ada CDS	2035643	2036707	forward	1065	3286.5	110.56	683	56.75	0	0	0	0		10.92	1.20439e-11	-10.92	-9.60978	5.46364e-12
Alpha-ketoglutarate-dependent dioxygenase AlkB CDS	2036707	2037357	forward	651	1031.5	56.77	378	51.38	0	0	0	0		9.7	1.97429e-10	-9.7	-8.4496	1.03601e-10
ABC transporter ATP-binding/permease protein YojI CDS	2037433	2039076	forward	1644	2033	44.3	715	38.49	0	0	0	0		12	1.00202e-12	-12	-9.37303	3.89626e-13
Malate:quinone oxidoreductase CDS	2039294	2040940	forward	1647	6896	150.01	3257	174.99	0	0	0	0		16.46	3.42925e-17	-16.46	-11.2596	4.80116e-18
Ecotin CDS	2041088	2041576	reverse	489	601	44.03	100	18.1	0	0	0	0		5.23	5.8619e-06	-5.23	-7.05186	4.22759e-06
Ferredoxin-type protein NapF CDS	2041984	2042478	forward	495	3494.5	252.92	1746	312.13	0	0	0	0		13.74	1.83013e-14	-13.74	-10.3436	5.08995e-15
Chaperone NapD CDS	2042468	2042731	forward	264	976.5	132.52	346	115.97	0	0	0	0		9.46	3.45308e-10	-9.46	-8.34868	1.86485e-10
Periplasmic nitrate reductase CDS	2042728	2045214	forward	2487	16106	232.02	5605.5	199.45	0	0	0	0		20.22	5.97485e-21	-20.22	-12.2556	2.54106e-22
Ferredoxin-type protein NapG CDS	2045221	2045916	forward	696	561	28.88	85.5	10.87	0	0	0	0		4.81	1.53807e-05	-4.81	-6.88902	1.12898e-05
Ferredoxin-type protein NapH CDS	2045903	2046766	forward	864	348	14.43	236	24.17	0	0	0	0		5.98	1.05414e-06	-5.98	-7.28667	7.35098e-07
Periplasmic nitrate reductase, electron transfersubunit CDS	2046763	2047212	forward	450	4297.5	342.14	1315.5	258.68	0	0	0	0		14.23	5.85655e-15	-14.23	-10.313	1.46414e-15
Cytochrome c-type protein NapC CDS	2047222	2047824	forward	603	2439	144.91	1259.5	184.83	0	0	0	0		12.38	4.14488e-13	-12.38	-9.86144	1.49604e-13
Cytochrome c biogenesis ATP-binding export protein CcmA CDS	2047843	2048460	forward	618	626.5	36.32	200	28.64	0	0	0	0		7.75	1.76881e-08	-7.75	-7.64355	1.10371e-08
Heme exporter protein B CDS	2048457	2049119	forward	663	194	10.48	94	12.55	0	0	0	0		4.73	1.88278e-05	-4.73	-6.24401	1.38709e-05
Heme exporter protein C CDS	2049161	2049898	forward	738	6107	296.47	2371	284.29	0	0	0	0		16.32	4.7345e-17	-16.32	-10.9778	6.89889e-18
Heme exporter protein D CDS	2049895	2050104	forward	210	0	0	33	13.91	0	0	0	0		0.29	0.510832	-0.29	-2.34322	0.473704
Cytochrome c-type biogenesis protein CcmE CDS	2050101	2050580	forward	480	762.5	56.91	364	67.1	0	0	0	0		8.69	2.04727e-09	-8.69	-8.19001	1.18349e-09
Cytochrome c-type biogenesis protein CcmF CDS	2050577	2052520	forward	1944	8244.5	151.94	4137	188.31	0	0	0	0		16.97	1.08186e-17	-16.97	-11.5404	1.29268e-18
Thiol:disulfide interchange protein DsbE CDS	2052517	2053074	forward	558	332	21.32	130.5	20.7	0	0	0	0		6.19	6.4925e-07	-6.19	-6.88921	4.46615e-07
Cytochrome c-type biogenesis protein CcmH CDS	2053071	2054123	forward	1053	1245	42.36	574.5	48.28	0	0	0	0		10.32	4.82343e-11	-10.32	-8.85899	2.34414e-11
Nitrate/nitrite response regulator protein NarL CDS	2054158	2054805	reverse	648	2336	129.15	1436	196.1	0	0	0	0		11.7	1.99669e-12	-11.7	-9.89256	8.17277e-13
putative autotransporter CDS	2055125	2057716	forward	2592	29096	402.16	11752	401.21	0	0	0	0		23.05	8.99867e-24	-23.05	-13.1783	1.23519e-25
Inner membrane protein YejM CDS	2057970	2059730	reverse	1761	744	15.14	16.5	0.83	0	0	1	0.05		2.47	0.00335594	-2.47	-5.70755	0.00271934
hypothetical protein CDS	2059750	2059977	reverse	228	238	37.4	111.5	43.27	0	0	0	0		5.28	5.29543e-06	-5.28	-6.52258	3.81071e-06
Nucleoid-associated protein YejK CDS	2060159	2061166	forward	1008	1488	52.89	481	42.23	0	0	0	0		10.64	2.29397e-11	-10.64	-8.87229	1.07936e-11
50S ribosomal protein L25 CDS	2061305	2061589	reverse	285	1	0.13	0	0	0	0	0	0		0.13	0.733393	0.13	1.26831	0.703027
Putative DNA repair helicase RadD CDS	2061714	2063474	reverse	1761	5886	119.75	3203	160.95	0	0	1	0.05		17.48	3.28852e-18	-17.48	-10.3284	3.39506e-19
Ribosomal small subunit pseudouridine synthase A CDS	2063624	2064319	forward	696	1230	63.31	1462	185.88	0	0	0	0		8.01	9.68813e-09	-8.01	-9.36089	5.91888e-09
Bicyclomycin resistance protein CDS	2064347	2065537	forward	1191	719	21.63	670	49.78	0	0	0	0		7.24	5.69487e-08	-7.24	-8.4861	3.67142e-08
putative protein YejG CDS	2065870	2066214	forward	345	47	4.88	129	33.09	0	0	0	0		2.05	0.00895445	-2.05	-5.47555	0.0073989
putative ABC transporter ATP-binding protein YejF CDS	2066218	2067807	reverse	1590	1693.5	38.16	727.5	40.49	0	0	0	0		11.46	3.44261e-12	-11.46	-9.24821	1.4556e-12
Inner membrane ABC transporter permease protein YejE CDS	2067809	2068834	reverse	1026	1167	40.75	284.5	24.54	0	0	0	0		8.61	2.45166e-09	-8.61	-8.30355	1.42554e-09
Inner membrane ABC transporter permease protein YejB CDS	2068834	2069928	reverse	1095	983.5	32.18	512	41.38	0	0	0	0		9.37	4.29511e-10	-9.37	-8.59781	2.33699e-10
hypothetical protein CDS	2069929	2071743	reverse	1815	2765	54.58	1548	75.47	0	0	237	11.34		0.98	0.10395	-0.98	-2.94544	0.0913422
putative cyclic di-GMP phosphodiesterase PdeN CDS	2071825	2073381	reverse	1557	958	22.04	693	39.39	0	0	0	0		8.54	2.86675e-09	-8.54	-8.74196	1.67915e-09
Murein DD-endopeptidase MepS/Murein LD-carboxypeptidase CDS	2073562	2074128	reverse	567	124	7.84	136	21.22	0	0	0	0		3.38	0.000413849	-3.38	-6.12242	0.000322586
Lipid A 1-diphosphate synthase CDS	2074540	2075253	reverse	714	5116	256.71	2405.5	298.12	0	0	0	0		15.32	4.75678e-16	-15.32	-10.8418	9.00192e-17
Zinc-binding GTPase YeiR CDS	2075292	2076278	reverse	987	3876	140.69	1988.5	178.28	0	0	0	0		14.04	9.01758e-15	-14.04	-10.5026	2.34977e-15
Polyol:NADP oxidoreductase CDS	2076396	2077862	reverse	1467	4260	104.04	1141	68.83	0	0	0	0		13.41	3.85511e-14	-13.41	-10.1886	1.14855e-14
Elongation factor P-like protein CDS	2078085	2078657	reverse	573	2872	179.57	608	93.89	0	0	0	0		10.61	2.44359e-11	-10.61	-9.43859	1.15636e-11
hypothetical protein CDS	2078812	2079066	forward	255	239	33.58	19	6.59	0	0	0	0		2.07	0.00851514	-2.07	-5.19702	0.00702441
Sugar efflux transporter B CDS	2079063	2080244	reverse	1182	1769	53.62	661	49.49	0	0	0	0		11.61	2.45591e-12	-11.61	-9.22042	1.01906e-12
Multiphosphoryl transfer protein CDS	2080612	2081742	forward	1131	16141	511.3	9201.5	719.92	0	0	0	0		19.03	9.43696e-20	-19.03	-12.5334	6.15823e-21
Tagatose-6-phosphate kinase CDS	2081742	2082680	forward	939	688	26.25	177.5	16.73	0	0	0	0		7.28	5.29514e-08	-7.28	-7.60648	3.40419e-08
PTS system fructose-specific EIIB'BC component CDS	2082697	2084388	forward	1692	1707	36.14	1560	81.59	0	0	0	0		9.5	3.15729e-10	-9.5	-9.66573	1.69303e-10
Pseudouridine kinase CDS	2084812	2085753	forward	942	16172	615.06	7077.5	664.84	0	0	0	0		20.23	5.88675e-21	-20.23	-12.4054	2.4771e-22
Pseudouridine-5'-phosphate glycosidase CDS	2085741	2086679	forward	939	8301	316.72	3595.5	338.83	0	0	0	0		17.45	3.55584e-18	-17.45	-11.471	3.74468e-19
Putative pseudouridine transporter CDS	2086773	2088023	forward	1251	12846.5	367.9	4074	288.17	0	0	0	0		18.81	1.55909e-19	-18.81	-11.8681	1.09108e-20
Regulatory protein YeiL CDS	2088091	2088789	reverse	699	38034.5	1949.42	13354	1690.54	4117	718.69	1226	152.33		0.38	0.420332	0.38	1.43306	0.386282
Pyrimidine-specific ribonucleoside hydrolase RihB CDS	2088919	2089860	forward	942	3479	132.31	1561	146.64	0	0	0	0		13.99	1.01339e-14	-13.99	-10.2787	2.67029e-15
Putative nucleoside permease NupX CDS	2089960	2091210	forward	1251	2163	61.94	1172	82.9	0	0	0	0		11.84	1.4521e-12	-11.84	-9.71949	5.79664e-13
Pseudouridine kinase CDS	2091317	2092405	reverse	1089	538.5	17.72	902	73.29	0	0	0	0		5.75	1.7597e-06	-5.75	-8.44764	1.24177e-06
Endonuclease 4 CDS	2092408	2093265	reverse	858	4114.5	171.8	1287.5	132.79	0	0	0	0		14.18	6.5736e-15	-14.18	-10.2702	1.66707e-15
hypothetical protein CDS	2093339	2094388	reverse	1050	3560	121.47	1073.5	90.47	0	0	0	0		13.45	3.52981e-14	-13.45	-10.038	1.04449e-14
HTH-type transcriptional regulator CysL CDS	2094487	2095368	forward	882	3603	146.35	373	37.42	0	0	0	0		7.48	3.34488e-08	-7.48	-9.15634	2.12028e-08
Lysine-specific permease CDS	2095573	2097042	forward	1470	7934	193.37	3183	191.61	0	0	0	0		17.38	4.16811e-18	-17.38	-11.3632	4.50013e-19
Colicin I receptor CDS	2097335	2099314	forward	1980	1533	27.74	1029	45.99	0	0	0	0		10.1	7.93682e-11	-10.1	-9.3542	3.97734e-11
S-formylglutathione hydrolase YeiG CDS	2099346	2100182	reverse	837	465	19.9	197	20.83	0	0	0	0		7.23	5.93314e-08	-7.23	-7.41731	3.82904e-08
GTP cyclohydrolase 1 CDS	2100440	2101108	forward	669	4	0.21	195	25.79	0	0	0	0		1.22	0.0608386	-1.22	-5.08246	0.0526245
hypothetical protein CDS	2101125	2102282	forward	1158	1890	58.47	437	33.39	0	0	0	0		9.81	1.54036e-10	-9.81	-8.93159	7.97562e-11
HTH-type transcriptional regulator GalS CDS	2102424	2103464	forward	1041	1218	41.92	276	23.46	0	0	0	0		8.37	4.24921e-09	-8.37	-8.30046	2.52033e-09
D-galactose-binding periplasmic protein CDS	2103744	2104742	forward	999	14616	524.17	6163.5	545.95	0	0	0	0		19.88	1.31838e-20	-19.88	-12.2441	6.11128e-22
Galactose/methyl galactoside import ATP-binding protein MglA CDS	2104803	2106323	forward	1521	44882	1057.18	19947	1160.48	1517.5	121.74	1306	74.58		0.06	0.86697	-0.06	-0.274181	0.846876
Galactoside transport system permease protein MglC CDS	2106339	2107349	forward	1011	10350.5	366.79	4364.5	382.01	1519.5	183.4	1306	112.19		0.64	0.228495	0.64	1.79534	0.20582
NAD-dependent dihydropyrimidine dehydrogenase subunit PreA CDS	2107420	2108655	reverse	1236	2324.5	67.38	1286	92.07	0	0	0	0		12.02	9.57282e-13	-12.02	-9.83082	3.71151e-13
NAD-dependent dihydropyrimidine dehydrogenase subunit PreT CDS	2108649	2109887	reverse	1239	11980	346.41	4544	324.53	63	6.2	4141	290.28		0.22	0.598144	-0.22	-0.54317	0.559919
hypothetical protein CDS	2110206	2110445	reverse	240	6513	972.24	2047	754.74	0	0	0	0		15.97	1.0692e-16	-15.97	-10.914	1.71784e-17
hypothetical protein CDS	2110448	2111167	reverse	720	30780	1531.59	11142	1369.37	0	0	388	46.8		2.19	0.00651961	-2.19	-5.17375	0.00535036
Cytidine deaminase CDS	2111317	2112201	reverse	885	4748	192.21	3241	324.06	0	0	0	0		13.63	2.32284e-14	-13.63	-10.9263	6.63296e-15
Inner membrane protein YohK CDS	2112331	2113026	reverse	696	189	9.73	487	61.92	0	0	0	0		3.79	0.000161617	-3.79	-7.33606	0.000123758
hypothetical protein CDS	2113023	2113421	reverse	399	1043	93.65	482	106.9	0	0	0	0		9.73	1.84989e-10	-9.73	-8.611	9.67404e-11
tRNA-dihydrouridine(16) synthase CDS	2113660	2114607	forward	948	7196	271.95	3242	302.62	0	0	0	0		16.77	1.69211e-17	-16.77	-11.2938	2.13607e-18
Toluene efflux pump outer membrane protein TtgI CDS	2115287	2116723	forward	1437	7728	192.67	2768.5	170.48	2	0.17	2390	144.45		0.2	0.634904	-0.2	-0.904755	0.59733
putative oxidoreductase YohF CDS	2116776	2117537	forward	762	1533	72.08	388.5	45.12	0	0	0	0		9.65	2.23318e-10	-9.65	-8.71781	1.17689e-10
Inner membrane protein YohD CDS	2117656	2118234	reverse	579	3281	203.02	1041	159.1	0	0	5	0.75		15.28	5.22053e-16	-15.28	-7.55718	1.00323e-16
Inner membrane protein YohC CDS	2118404	2118991	forward	588	2068	126	1194	179.69	0	0	0	0		11.5	3.15619e-12	-11.5	-9.69059	1.33023e-12
D-alanyl-D-alanine endopeptidase CDS	2119165	2120097	forward	933	4845.5	186.06	2128.5	201.88	0	0	0	0		15.29	5.18005e-16	-15.29	-10.7289	9.9428e-17
Quinone-dependent D-lactate dehydrogenase CDS	2120135	2121850	reverse	1716	3091.5	64.54	2215.5	114.25	0	0	0	0		12.05	8.90692e-13	-12.05	-10.3585	3.44331e-13
Beta-xylosidase CDS	2122076	2124343	forward	2268	12158	192.05	3994	155.83	0	0	0	0		18.76	1.72128e-19	-18.76	-11.8193	1.2317e-20
Glycine betaine-binding protein YehZ CDS	2124492	2125409	forward	918	2962	115.6	713	68.73	0	0	0	0		11.5	3.15199e-12	-11.5	-9.5919	1.32775e-12
Glycine betaine uptake system permease protein YehY CDS	2125416	2126573	forward	1158	1970	60.95	578.5	44.21	0	0	0	0		11.21	6.12321e-12	-11.21	-9.18982	2.68132e-12
Glycine betaine uptake system ATP-binding protein YehX CDS	2126566	2127492	forward	927	1673.5	64.68	389.5	37.18	0	0	0	0		9.48	3.33516e-10	-9.48	-8.76856	1.79666e-10
Glycine betaine uptake system permease protein YehW CDS	2127497	2128228	forward	732	1135.5	55.58	467	56.45	0	0	0	0		10.11	7.83963e-11	-10.11	-8.66061	3.92335e-11
hypothetical protein CDS	2128209	2128316	reverse	108	0	0	0	0	0	0	0	0		0	NA	0	NA	NA
HTH-type transcriptional regulator MlrA CDS	2128376	2129107	reverse	732	3475	170.08	2063	249.39	0	0	0	0		13.14	7.21536e-14	-13.14	-10.4256	2.2617e-14
Sensor histidine kinase BtsS CDS	2129329	2131014	forward	1686	850	18.06	751	39.42	0	0	0	0		7.77	1.70481e-08	-7.77	-8.68725	1.06109e-08
Transcriptional regulatory protein BtsR CDS	2131011	2131730	forward	720	119.5	5.95	6.5	0.8	0	0	0	0		1.12	0.0755799	-1.12	-4.01914	0.0657328
hypothetical protein CDS	2131777	2132247	forward	471	2061.5	156.81	467.5	87.83	0	0	0	0		9.98	1.05105e-10	-9.98	-9.03717	5.32149e-11
putative lipoprotein YehR CDS	2132289	2132750	reverse	462	655	50.79	248	47.5	0	0	0	0		8.25	5.66081e-09	-8.25	-7.83034	3.39343e-09
hypothetical protein CDS	2132875	2134875	reverse	2001	14714.5	263.45	7101.5	314.05	0	0	0	0		19.47	3.37174e-20	-19.47	-12.3248	1.89812e-21
hypothetical protein CDS	2134872	2136008	reverse	1137	4116	129.69	1529	119	0	0	0	0		14.74	1.82529e-15	-14.74	-10.3979	4.07034e-16
hypothetical protein CDS	2136001	2138280	reverse	2280	3780.5	59.4	2857.5	110.9	0	0	0	0		12.47	3.36541e-13	-12.47	-10.6621	1.20107e-13
putative protein YehL CDS	2138291	2139379	reverse	1089	19829	652.35	7308	593.83	0	0	0	0		21.31	4.94337e-22	-21.31	-12.586	1.43496e-23
hypothetical protein CDS	2139812	2139901	forward	90	8067	3211.26	5468	5376.22	0	0	0	0		15.48	3.34811e-16	-15.48	-11.6541	6.08515e-17
hypothetical protein CDS	2140420	2140509	forward	90	6396.5	2546.28	2992	2941.78	0	0	0	0		16.2	6.31058e-17	-16.2	-11.15	9.41474e-18
hypothetical protein CDS	2140563	2140868	reverse	306	1923.5	225.2	909.5	263.01	0	0	0	0		11.76	1.7241e-12	-11.76	-9.48144	6.98716e-13
hypothetical protein CDS	2140929	2144561	reverse	3633	4709	46.44	1898.5	46.24	0	0	0	0		15.29	5.17026e-16	-15.29	-10.6387	9.91237e-17
hypothetical protein CDS	2144571	2148332	reverse	3762	11793.5	112.31	3909.5	91.96	0	0	0	0		18.67	2.1218e-19	-18.67	-11.7841	1.54217e-20
hypothetical protein CDS	2148345	2152142	reverse	3798	19947.5	188.17	6318.5	147.21	0	0	0	0		20.69	2.03606e-21	-20.69	-12.4803	7.1473e-23
Methionine--tRNA ligase CDS	2152283	2154316	reverse	2034	117	2.06	147	6.4	0	0	0	0		3.24	0.000573081	-3.24	-6.13531	0.000448509
Iron-sulfur cluster carrier protein CDS	2154448	2155557	forward	1110	2571	82.98	1000	79.72	0	0	0	0		13	1.00348e-13	-13	-9.77055	3.24933e-14
hypothetical protein CDS	2155820	2156101	forward	282	5237	665.33	2204	691.6	0	0	0	0		15.66	2.19174e-16	-15.66	-10.8126	3.77784e-17
putative fimbrial-like protein YehD CDS	2156396	2156941	forward	546	22467.5	1474.24	8531.5	1382.69	0	0	477	75.88		1.65	0.0221417	-1.65	-4.49292	0.0186142
putative fimbrial chaperone YehC CDS	2157019	2157693	forward	675	8571.5	454.94	3671	481.25	0	0	266	34.23		1.64	0.0231029	-1.64	-4.10973	0.019443
Outer membrane usher protein YehB CDS	2157709	2160189	forward	2481	56862.5	821.12	24458.5	872.36	0	0	0	0		25.99	1.01665e-26	-25.99	-14.1467	3.07172e-29
putative fimbrial-like protein YehA CDS	2160205	2161239	forward	1035	18176.5	629.18	7360.5	629.3	0	0	0	0		20.9	1.26105e-21	-20.9	-12.5244	3.9727e-23
Nickel/cobalt homeostasis protein RcnB CDS	2161321	2161659	reverse	339	12196	1288.91	4621.5	1206.35	0	0	0	0		19.2	6.33855e-20	-19.2	-11.9269	3.90811e-21
Nickel/cobalt efflux system RcnA CDS	2161878	2162702	reverse	825	5658	245.71	2341	251.1	0	0	0	0		15.99	1.02913e-16	-15.99	-10.9103	1.63957e-17
Transcriptional repressor RcnR CDS	2162823	2163095	forward	273	51	6.69	0	0	0	0	0	0		0.21	0.61351	-0.21	-1.83462	0.575131
Hydroxyethylthiazole kinase CDS	2163318	2164106	forward	789	316.5	14.37	198	22.21	0	0	0	0		5.84	1.44899e-06	-5.84	-7.10554	1.01794e-06
Hydroxymethylpyrimidine/phosphomethylpyrimidine kinase CDS	2164103	2164903	forward	801	1327.5	59.38	534	58.99	0	0	0	0		10.64	2.28388e-11	-10.64	-8.86603	1.0741e-11
hypothetical protein CDS	2164968	2165786	forward	819	5061	221.39	1394.5	150.67	0	0	0	0		14.23	5.9536e-15	-14.23	-10.453	1.4951e-15
HTH-type transcriptional repressor NagR CDS	2165838	2166584	forward	747	418.5	20.07	261	30.92	0	0	0	0		6.57	2.67368e-07	-6.57	-7.49938	1.7989e-07
2-dehydro-3-deoxygluconokinase CDS	2166558	2167523	reverse	966	1660.5	61.58	876	80.25	0	0	0	0		11.03	9.38038e-12	-11.03	-9.33705	4.20049e-12
ADP-ribosylarginine hydrolase Tri1 CDS	2167520	2168524	reverse	1005	4106	146.37	1193	105.04	0	0	0	0		13.77	1.68346e-14	-13.77	-10.2061	4.64051e-15
Putative nucleoside transporter YegT CDS	2168521	2169798	reverse	1278	3783	106.05	1662.5	115.11	0	0	0	0		14.35	4.49253e-15	-14.35	-10.3839	1.09887e-15
Fructose-bisphosphate aldolase class 1 CDS	2170055	2171107	forward	1053	2207	75.09	1397	117.4	0	0	0	0		11.42	3.82419e-12	-11.42	-9.82885	1.62812e-12
D-tagatose-1,6-bisphosphate aldolase subunit GatY CDS	2171335	2172189	forward	855	627.5	26.29	230	23.8	0	0	0.5	0.05		8.84	1.43672e-09	-8.84	-6.91676	8.19551e-10
D-tagatose-1,6-bisphosphate aldolase subunit GatZ CDS	2172218	2173480	forward	1263	4248.5	120.51	1916	134.24	0	0	0.5	0.03		16.9	1.25053e-17	-16.9	-9.75746	1.51392e-18
PTS system galactitol-specific EIIA component CDS	2173490	2173942	forward	453	12097	956.72	6467	1263.27	0	0	0	0		18.21	6.21915e-19	-18.21	-12.1036	5.23394e-20
PTS system galactitol-specific EIIB component CDS	2173973	2174257	forward	285	11345	1426.15	5224.5	1622.15	0	0	0	0		18.57	2.68528e-19	-18.57	-11.9391	2.04419e-20
PTS system galactitol-specific EIIC component CDS	2174261	2175616	forward	1356	14334.5	378.73	5771.5	376.63	0	0	0	0		19.87	1.34293e-20	-19.87	-12.19	6.31577e-22
Galactitol 1-phosphate 5-dehydrogenase CDS	2175664	2176704	forward	1041	20396	701.94	8489	721.6	0	0	163	13.6		3.62	0.000240573	-3.62	-5.96101	0.000185897
Glucitol operon repressor CDS	2176804	2177583	forward	780	11121.5	510.83	3190.5	361.96	0	0	0	0		17.54	2.86987e-18	-17.54	-11.5835	2.92541e-19
Lipid kinase YegS CDS	2177665	2178564	reverse	900	43049	1713.67	15486.5	1522.66	0	0	1	0.1		29.89	1.28457e-30	-29.89	-12.8735	1.44528e-33
hypothetical protein CDS	2178979	2179296	forward	318	5537	623.81	2525	702.63	0	0	0	0		15.71	1.94454e-16	-15.71	-10.9354	3.30362e-17
23S rRNA 5-hydroxycytidine synthase CDS	2179626	2180987	reverse	1362	3242	85.28	1464	95.12	0	0	0	0		13.72	1.89928e-14	-13.72	-10.1839	5.32088e-15
hypothetical protein CDS	2181135	2181467	reverse	333	563	60.57	655	174.06	0	0	0	0		6.31	4.94463e-07	-6.31	-8.2797	3.37245e-07
Transcriptional regulatory protein BaeR CDS	2181647	2182369	reverse	723	78	3.87	77	9.42	0	0	0	0		2.61	0.00244566	-2.61	-5.37363	0.00196852
Signal transduction histidine-protein kinase BaeS CDS	2182366	2183769	reverse	1404	1893.5	48.32	1248.5	78.69	0	0	0	0		10.8	1.57888e-11	-10.8	-9.63812	7.27977e-12
Putative multidrug resistance protein MdtD CDS	2183766	2185181	reverse	1416	1763.5	44.62	634.5	39.65	0	0	1	0.06		13.09	8.15085e-14	-13.09	-8.36955	2.58979e-14
Multidrug resistance protein MdtC CDS	2185182	2188259	reverse	3078	3993.5	46.48	1560.5	44.86	0	0	0	0		14.66	2.18037e-15	-14.66	-10.3893	4.94558e-16
Multidrug resistance protein MdtB CDS	2188260	2191382	reverse	3123	3966.5	45.5	2276.5	64.5	0	0	0	0		13.73	1.8808e-14	-13.73	-10.5921	5.24797e-15
Multidrug resistance protein MdtA CDS	2191382	2192629	reverse	1248	2837	81.44	1046	74.17	0	0	0	0		13.31	4.86814e-14	-13.31	-9.87267	1.48213e-14
hypothetical protein CDS	2194173	2194832	forward	660	755	40.98	175	23.46	0	0	0	0		7.1	7.98583e-08	-7.1	-7.64745	5.1951e-08
Serine/threonine-protein phosphatase 3 CDS	2194910	2195590	forward	681	1019	53.61	807.5	104.93	22525	4036.06	14845	1893.28		6.85	1.40627e-07	6.85	8.11856	9.32237e-08
hypothetical protein CDS	2195655	2196116	reverse	462	5608	434.88	2629.5	503.64	0	0	0	0		15.68	2.07845e-16	-15.68	-10.9682	3.56853e-17
Protein kinase YegI CDS	2196317	2198263	forward	1947	9916	182.46	3905.5	177.5	0	0	0	0		18.32	4.80652e-19	-18.32	-11.6629	3.90448e-20
Chaperone protein DnaK CDS	2198276	2199628	reverse	1353	786	20.81	629.5	41.17	0	0	0	0		7.78	1.66545e-08	-7.78	-8.52419	1.03547e-08
DNA-3-methyladenine glycosylase 2 CDS	2199762	2200619	forward	858	77	3.22	74	7.63	0	0	0	0		2.59	0.00255824	-2.59	-5.33522	0.00206202
putative diguanylate cyclase DgcE CDS	2200657	2203974	reverse	3318	8669	93.6	2023	53.95	0	0	0	0		15.03	9.4127e-16	-15.03	-11.0563	1.95498e-16
Uridine kinase CDS	2204292	2204933	forward	642	736	41.07	385	53.07	0	0	0	0		8.46	3.48179e-09	-8.46	-8.19332	2.05194e-09
dCTP deaminase CDS	2205025	2205606	forward	582	46	2.83	0	0	0	0	0	0		0.2	0.632302	-0.2	-1.74355	0.594313
hypothetical protein CDS	2205628	2207481	forward	1854	1862	35.98	1157	55.22	0	0	0	0		10.93	1.16501e-11	-10.93	-9.5834	5.27191e-12
hypothetical protein CDS	2207773	2209356	reverse	1584	2199	49.74	1447	80.84	0	0	0	0		11.28	5.26749e-12	-11.28	-9.84388	2.29356e-12
hypothetical protein CDS	2210014	2211153	forward	1140	13474	423.45	5325	413.34	0	0	0	0		19.63	2.36591e-20	-19.63	-12.0923	1.24578e-21
Low molecular weight protein-tyrosine-phosphatase Wzb CDS	2211159	2211602	forward	444	106	8.55	94	18.73	0	0	0	0		3.16	0.000685451	-3.16	-5.74878	0.00053815
Tyrosine-protein kinase wzc CDS	2211605	2213767	forward	2163	3503	58.02	1704	69.71	0	0	0	0		13.82	1.51361e-14	-13.82	-10.3325	4.12121e-15
hypothetical protein CDS	2213860	2214699	forward	840	20.5	0.87	1	0.11	0	0	0	0		0.19	0.646587	-0.19	-1.46118	0.608903
Serine acetyltransferase CDS	2214702	2215190	forward	489	1394.5	102.17	839	151.83	0	0	0	0		10.12	7.56743e-11	-10.12	-9.16462	3.7814e-11
hypothetical protein CDS	2215187	2216404	forward	1218	5316.5	156.38	2489.5	180.87	0	0	0	0		15.48	3.29071e-16	-15.48	-10.8932	5.9683e-17
hypothetical protein CDS	2216379	2217596	forward	1218	12790	376.21	4140	300.78	1	0.1	0	0		5.49	3.21302e-06	-5.49	-8.84665	2.29626e-06
hypothetical protein CDS	2217607	2218353	forward	747	11696	560.95	4989.5	591.05	1	0.16	217	25.23		3.88	0.000131041	-3.88	-4.8357	9.98432e-05
2,3,4,5-tetrahydropyridine-2,6-dicarboxylate N-acetyltransferase CDS	2218369	2218917	forward	549	5069.5	330.82	2035.5	328.09	0	0	0	0		15.58	2.65427e-16	-15.58	-10.7391	4.7065e-17
GDP-mannose 4,6-dehydratase CDS	2218944	2220065	forward	1122	1387.5	44.3	933.5	73.62	0	0	0	0		9.8	1.59996e-10	-9.8	-9.21765	8.2986e-11
GDP-L-fucose synthase CDS	2220068	2221033	forward	966	6518.5	241.76	2365	216.64	0	0	1	0.09		19.26	5.51262e-20	-19.26	-10.2201	3.31204e-21
GDP-mannose mannosyl hydrolase CDS	2221033	2221515	forward	483	331	24.55	89	16.31	0	0	0	0		5.35	4.47005e-06	-5.35	-6.59416	3.2087e-06
hypothetical protein CDS	2221512	2222735	forward	1224	2898	84.82	660	47.71	0	0	0	0		11.09	8.15137e-12	-11.09	-9.51396	3.63363e-12
Mannose-1-phosphate guanylyltransferase 1 CDS	2222738	2224174	forward	1437	2560	63.82	1509	92.92	0	0	0	0		12.14	7.31948e-13	-12.14	-9.99794	2.75551e-13
Phosphomannomutase/phosphoglucomutase CDS	2224422	2225825	forward	1404	1227.5	31.32	368.5	23.23	0	0	1030	63.72		0.08	0.824624	0.08	0.524535	0.801243
UDP-glucose:undecaprenyl-phosphate glucose-1-phosphate transferase CDS	2225880	2227274	forward	1395	1898	48.74	1664.5	105.58	0	0	0	0		9.91	1.23139e-10	-9.91	-9.78982	6.29551e-11
[truncated: 2,510 more rows]

## Sheet: Top Genes - Table S2
Table S2 - Genes predicted by TnSeq necessary for capsule synthesis
Name	Differential Expression Adjusted p-value	Differential Expression Log2 Ratio
Hydrogenase maturation factor HybF CDS	4.76007e-17	13.5161
Glycerol-3-phosphate acyltransferase CDS	5.50662e-10	11.3418	genes highlighted in yellow are within the kps locus
Soluble pyridine nucleotide transhydrogenase CDS	3.38568e-07	11.0842
UDP-glucose 6-dehydrogenase Ugd CDS	5.09434e-13	11.044
Inner membrane protein YphA CDS	1.08728e-06	11.0185
Phosphoglucomutase CDS	1.0753e-07	10.1243
dTDP-4-dehydrorhamnose reductase RmlD CDS	1.28399e-13	9.77143
KpsS CDS	1.09054e-13	9.6948
KpsC CDS	7.91662e-13	9.48397
Hydrogenase-2 operon protein HybE CDS	1.80915e-09	9.24075
Cation efflux system protein CusC CDS	3.35041e-10	9.01402
hypothetical protein CDS	2.60928e-11	8.94306
dTDP-4-dehydrorhamnose 3,5-epimerase RmlC CDS	4.809e-14	8.86342
WcaA CDS	1.37987e-11	8.81881
Cold shock-like protein CspD CDS	1.48867e-21	8.81103
hypothetical protein CDS	1.36852e-14	8.77954
Putative transcriptional regulator of 2-aminoethylphosphonate degradation operons CDS	1.42186e-10	8.64952
hypothetical protein CDS	5.80028e-06	8.61413
HTH-type transcriptional regulator PuuR CDS	5.316e-08	8.51437
WsaE	1.80922e-15	8.31889
k96-11	2.51782e-17	8.16774
Serine/threonine-protein phosphatase 3 CDS	1.40627e-07	8.11856
hypothetical protein CDS	6.03099e-07	8.08063
N-acetylmuramoyl-L-alanine amidase AmiC CDS	5.08062e-07	7.82428
Transcription antitermination protein RfaH CDS	5.07956e-07	7.70492
Polysialic acid transport protein KpsD CDS	7.52773e-16	7.63962
HTH-type transcriptional repressor GlaR CDS	2.38803e-07	7.59081
hypothetical protein CDS	1.46267e-06	7.5758
NADH-quinone oxidoreductase subunit L CDS	1.51369e-06	7.55092
General stress protein A CDS	3.8855e-05	7.50182
k96-05	3.30787e-14	7.40885
Polysialic acid transport protein KpsM CDS	1.51258e-14	7.25477
Inner membrane metabolite transport protein YgcS CDS	3.38997e-08	7.21687
KpsE CDS	1.41214e-14	7.18068
Hydrogen peroxide-inducible genes activator OxyR CDS	1.01214e-165	7.09735
HTH-type transcriptional activator AllS CDS	2.0481e-05	6.91009
2-hydroxy-3-oxopropionate reductase CDS	1.31649e-14	6.8833
2,3-diketo-L-gulonate-binding periplasmic protein YiaO CDS	8.20614e-07	6.73078
PTS system glucitol/sorbitol-specific EIIC component CDS	1.3858e-05	6.72777
Arginine exporter protein ArgO CDS	1.39135e-08	6.71987
hypothetical protein CDS	2.13658e-05	6.66607
NAD(P)H-quinone oxidoreductase subunit 2, chloroplastic CDS	7.23729e-06	6.5428
putative outer membrane usher protein EcpC CDS	6.01857e-08	6.35517
IS200/IS605 family transposase IS200C CDS	1.22453e-05	6.32384
hypothetical protein CDS	7.34753e-07	6.26862
IS200/IS605 family transposase IS200C CDS	1.67889e-05	6.24791
Hydroxyacylglutathione hydrolase GloB CDS	0.000321539	6.14255
hypothetical protein CDS	3.17009e-06	6.11566
hypothetical protein CDS	2.38107e-10	5.93942
Inner membrane metabolite transport protein YhjE CDS	0.000181884	5.87737
hypothetical protein CDS	0.00370575	5.80603
hypothetical protein CDS	0.000229331	5.76673
Polysialic acid transport ATP-binding protein KpsT CDS	5.71654e-54	5.70628
Putative HTH-type transcriptional regulator YhjB CDS	4.00986e-06	5.682
IS3 family transposase ISEc31 CDS	0.000331293	5.63956
3-isopropylmalate dehydratase small subunit CDS	4.61453e-07	5.52022
putative protein CDS	0.000297	5.49873
Tol-Pal system protein TolA CDS	0.015195	5.3961
hypothetical protein CDS	4.60904e-07	5.39286
Peroxiredoxin Bcp CDS	4.67001e-07	5.36111
ADP-heptose--LPS heptosyltransferase 2 CDS	0.0264682	5.35572
IS3 family transposase ISEc31 CDS	0.000744507	5.30105
IS3 family transposase ISEc31 CDS	0.000943979	5.20757
Ubiquinone biosynthesis accessory factor UbiJ CDS	6.30152e-09	5.19102
hypothetical protein CDS	1.94602e-07	5.11228
IS3 family transposase ISEc31 CDS	0.00130346	5.08924
Alpha-galactosidase CDS	0.000158776	5.08251
Valine--pyruvate aminotransferase CDS	0.00150113	5.0538
Rhamnulokinase CDS	0.00231882	5.05211
Inner membrane symporter YicJ CDS	0.00622395	4.77194
Inner membrane protein YihN CDS	0.00287473	4.72026
Putative acid--amine ligase YgiC CDS	4.98334e-05	4.63532
hypothetical protein CDS	0.000989378	4.60253
Glutamate-pyruvate aminotransferase AlaA CDS	2.79998e-06	4.50811
Dihydroorotate dehydrogenase (quinone) CDS	0.00877208	4.49651
Dihydroxy-acid dehydratase CDS	1.78645e-07	4.49122
hypothetical protein CDS	1.04876e-15	4.39554
Potassium binding protein Kbp CDS	0.00831911	4.31209
Protein YdgA CDS	0.000284983	4.244
Zinc transporter ZupT CDS	5.31931e-05	4.11465
Lipopolysaccharide core heptose(I) kinase RfaP CDS	0.0407511	4.04286
putative inner membrane transporter YicL CDS	0.0142662	3.94491
hypothetical protein CDS	0.000166964	3.88186
Chaperone protein HtpG CDS	8.91315e-08	3.81978
hypothetical protein CDS	0.00424536	3.80776
Guanine deaminase CDS	0.000579772	3.80298
Undecaprenyl-phosphate 4-deoxy-4-formamido-L-arabinose transferase arnC CDS	0.00261246	3.7812
Autoinducer 2-binding protein LsrB CDS	0.010517	3.75501
putative protein YfcO CDS	0.00224237	3.73226
hypothetical protein CDS	0.00129374	3.7219
hypothetical protein CDS	0.0381574	3.67115
hypothetical protein CDS	0.0100629	3.65891
Lipoprotein 28 CDS	0.0233375	3.64929
Sodium, potassium, lithium and rubidium/H(+) antiporter CDS	0.0199997	3.64794
Arylsulfate sulfotransferase AssT CDS	0.0368991	3.57931
hypothetical protein CDS	0.0300418	3.57268
hypothetical protein CDS	0.000625089	3.55407
PFL-like enzyme TdcE CDS	0.00103008	3.52259
High-affinity choline transport protein CDS	0.000209327	3.37996
Right origin-binding protein CDS	0.000296082	3.35828
hypothetical protein CDS	0.0103054	3.22892
hypothetical protein CDS	0.0115924	3.21266
hypothetical protein CDS	0.0161702	3.19258
HTH-type transcriptional regulatory protein GabR CDS	0.00289908	3.04355
Glucose-1-phosphate thymidylyltransferase RmlA CDS	0.0729985	3.0012
Nicotinamide-nucleotide amidohydrolase PncC CDS	0.0193795	2.97758
Cysteine synthase A CDS	3.64288e-20	2.94654
k96-07	0.00246516	2.91218
(S)-ureidoglycine aminohydrolase CDS	0.00886508	2.88495
hypothetical protein CDS	1.89471e-13	2.88371
ISKra4 family transposase ISCep1 CDS	0.0435759	2.74885
hypothetical protein CDS	0.029218	2.71765
Lysine--tRNA ligase, heat inducible CDS	0.0107566	2.54935
hypothetical protein CDS	0.000116289	2.44967
Guanine/hypoxanthine permease GhxQ CDS	0.0287881	2.41137
Chaperone protein FimC CDS	0.0331617	2.33481
Protease 7 CDS	2.90025e-05	2.31159
Cellulose biosynthesis protein BcsG CDS	0.00812039	2.15277

## Sheet: Genomes like M12- Table S3
Table S3 - Genomes highly similar to M12 representing isolates from a variety of human and animal diseases and the environment
Genome ID	Genome Name	GenBank Accessions	Genome Length	PATRIC CDS	Isolation Source	Collection Date	Geographic Location	Host Name	Comments	Distance	P Value	Counts
562.101	Escherichia coli fa04b932-7bb8-11e9-a8d3-68b59976a384		4958950	4822	blood					0.000385581	0	984/1000
562.9	Escherichia coli 93-K1	JAKFTT000000000	4989116	5002	intestinal tract	2019-12-17	Austria	Homo sapiens		0.000508006	0	979/1000
562.102	Escherichia coli P128	JALJUI000000000	4967815	4924	rectal	2021-07-21	Ghana: Kumasi	Homo sapiens		0.00058191	0	976/1000
562.547	Escherichia coli strain OM5c	WSWH00000000	4985777	4956	treated wastewater	2016-10-19	Czech Republic: Brno		In this study, whole-genome sequencing of beta-lactamase-producing Escherichia coli and metagenomic analysis of whole-community DNA were used to characterize antimicrobial resistance levels in hospital, municipal and river waters in the city of Brno (Czech Republic).	0.00060662	0	975/1000
562.918	Escherichia coli P027II	VKOV00000000	5008129	5036		2016-03	Cameroon: Yaounde	Swine		0.000656154	0	973/1000
562.942	Escherichia coli NEC16	CP091167	4963880	4851	blood	2020-09-02	India	Homo sapiens		0.000730741	0	970/1000
562.899	Escherichia coli UPMP 1745	JAKEWA000000000	5000277	4969	Irrigation water	2018-07-05	South Africa			0.00075568	0	969/1000
562.1	Escherichia coli 1b33ca76-7bb9-11e9-a8d3-68b59976a384		5014080	4910	blood					0.000780658	0	968/1000
562.673	Escherichia coli strain U40_6	JAANZX000000000	5091294	5086	wastewater	2018-06-19	South Africa:KwaZulu-Natal		To describe the molecular epidemiology of antibiotic-resistant Enterobacteriaceae species isolated from a WWTP and its receiving waters in KwaZulu Natal, South Africa using WGS	0.000906124	0	963/1000
562.571	Escherichia coli strain 24742_1#14		5114741	4995						0.000931334	0	962/1000
562.108	Escherichia coli EC003	JANGRA000000000	4904486	4934	cecal	2020	Ghana: Accra	Poultry		0.000981871	0	960/1000
562.345	Escherichia coli strain 715A	UIMP00000000	5127090	5117	Rectal swab	2018	France		The emergence of colistin resistance among Escherichia coli may constitute a major threat. Beyond plasmid-encoded resistance (mcr genes) prevalence in strain collections, large epidemiological studies to estimate the human burden of the colistin-resistant E. coli gut carriage and its origin are lacking. During a three month-period (2016-2017), we prospectively screened patients in six University …	0.00113443	0	954/1000
1.18177e+06	Escherichia coli KTE228	ANTU00000000	5157834	5026	Urinary tract	2010		Homo sapiens	Genome Sequencing of E. coli UTI Defensins	0.00113443	0	954/1000
562.302	Escherichia coli strain Spr2013_WWKa_OUT_45	NBJP00000000	5117152	5053	wastewater outflow	2013-03-27	Germany: Dresden-Kaditz		The project was set to collect samples of E. coli from different locations of the inflow and the outflow of a wastewater treatment plant in Dresden, Germany.	0.00115999	0	953/1000
562.991	Escherichia coli 195f3b04-7bb9-11e9-a8d3-68b59976a384		5063390	4948	blood					0.00115999	0	953/1000
562.965	Escherichia coli VREC0718		5119315	5063	Stool	2015-06-09		Homo sapiens		0.0011856	0	952/1000
562.124	Escherichia coli 2103102011	JARDWS000000000	5081895	5026		2021-03-10	China: Guangdong	Homo sapiens		0.0011856	0	952/1000
562.507	Escherichia coli strain 1_4_7	VRXH00000000	4978650	5030	biological product	2017	Russia: Kazan	Homo sapiens	E. coli genomes were sequenced for comparative analysis of E. coli strains from CD and healthy individuals to reveal possible genetic determinants that may explain their role in the disease development.	0.00121124	0	951/1000
562.91	Escherichia coli 146	CAJZQC000000000	4897959	4780	Blood	2018	Netherlands	Homo sapiens		0.00123693	0	950/1000
562.996	Escherichia coli e7295ade-7bb8-11e9-a8d3-68b59976a384		5113160	5029	blood					0.00123693	0	950/1000
562.965	Escherichia coli VREC0716		5105200	5041	Stool	2015-06-09		Homo sapiens		0.00126265	0	949/1000
562.965	Escherichia coli VREC0717		5107733	5042	Stool	2015-06-09		Homo sapiens		0.00126265	0	949/1000
562.54	Escherichia coli strain IBS1	WOEU00000000	5054477	5110	feces	2012	Australia: New South Wales	Threskiornis spinicollis	Sequencing of several Escherichia coli strains sourced from Straw-necked Ibis nests in Australian wetlands for epidemiological study.	0.00128842	0	948/1000
562.104	Escherichia coli TUM20902	AP025662,AP025663,AP025665,AP025664,AP025666	5168239	5035		2021	Japan	Homo sapiens		0.00131423	0	947/1000
562.111	Escherichia coli 50957	JAGGEK000000000	5015469	4918		2018-2019	Lebanon	Homo sapiens		0.00134007	0	946/1000
562.605	Escherichia coli strain FH74	SNPP00000000	5175363	5087	extraintestinal site	2016	Australia	Gallus gallus	Study of E. coli in Australian farm chicken	0.00136596	0	945/1000
562.628	Escherichia coli strain 46-C	JAAEIL000000000	5110324	5196	rectal swab	2018	Switzerland	Homo sapiens	Analysis of stool samples obtained from travelers before and after traveling to Tanzania: Characterization of MDR Enterobacterales	0.00136596	0	945/1000
562.965	Escherichia coli VREC0714		5088910	5037	Stool	2015-06-09		Homo sapiens		0.00136596	0	945/1000
562.427	Escherichia coli strain 245		5197087	5129	urine	2016	USA:Boston	Homo sapiens		0.00139189	0	944/1000
562.605	Escherichia coli strain FH73	SNPQ00000000	5178737	5078	extraintestinal site	2016	Australia	Gallus gallus	Study of E. coli in Australian farm chicken	0.00139189	0	944/1000
562.102	Escherichia coli TUM13867	AP025657,AP025658,AP025660,AP025659,AP025661	5196748	5070		2013	Japan	Homo sapiens		0.00139189	0	944/1000
562.282	Escherichia coli strain YD761	PGHF00000000	5106183	5038			USA: Pennsylvania	Homo sapiens	Genome sequencing of Escherichia coli, Enterobacter cloacae, Enterobacter aerogenes, Citrobacter freundii, Citrobacter koseri, Serratia marcescens, Klebsiella pneumoniae, Klebsiella oxytoca, and Providencia stuartii Genome sequencing and assembly	0.00141786	0	943/1000
562.42	Escherichia coli strain 245		5204784	5152						0.00141786	0	943/1000
562.628	Escherichia coli strain KSA30-B	JAAEIK000000000	5130655	5224	rectal swab	2019	Switzerland	Homo sapiens	Analysis of stool samples obtained from travelers before and after traveling to Tanzania: Characterization of MDR Enterobacterales	0.00141786	0	943/1000
562.977	Escherichia coli C0328		4930958	4804						0.00141786	0	943/1000
562.101	Escherichia coli 245		5204784	5135						0.00141786	0	943/1000
562.638	Escherichia coli strain WP8-S17-ESBL-12	AP022222,AP022223,AP022224,AP022225,AP022226	5280665	5175	wastewater treatment plant effluent	2017-08-23	Japan:Tokyo		The purpose of this project is related to metagenomic survey and genomic epidemiology analysis of antimicrobial resistance bacteria (in particular, carbapenem and/or beta-lactam resistant Enterobacteriaceae) in Japanese wastewater treatment plant.	0.00144387	0	942/1000
562.628	Escherichia coli strain 46R-A	JAAFCD000000000	5170627	5324	rectal swab	2018	Switzerland	Homo sapiens	Analysis of stool samples obtained from travelers before and after traveling to Tanzania: Characterization of MDR Enterobacterales	0.00149601	0	940/1000
562.101	Escherichia coli 2723bda0-7bb9-11e9-a8d3-68b59976a384		5210317	5187	blood					0.00149601	0	940/1000
562.605	Escherichia coli strain FH148	SNNY00000000	5159563	5048	extraintestinal site	2016	Australia	Gallus gallus	Study of E. coli in Australian farm chicken	0.00152214	0	939/1000

## Sheet: Primers and plasmids - Table S4
Table S4 - Primers and plasmids used in the study
Primer Name	Primer Sequence 5'-3'	Purpose
1552 Tn5 end	GGCAAATATACTGAAATAGG	arbitrary PCR to identify Tn5 insertion sites
1553 Tn5 nested	GTGTTGACATTATTCCATCGAACTAG
ARB1	GCCACGCGTCGACTAGTACNNNNNNNNNNACGCC
ARB2	GCCACGCGTCGACTAGTAC
oxyR up_F	CCCAGTCTCGAGGTCGACGGTATCGATAAGCTTGATATCAATTCCGTACCGTTCCGCGAGG	Deletion of oxyR
oxyR up R	GGCCATCCATTCTTGCGCGCCATCCTCCATCGCCACG
oxyR down_F	CGTGGCGATGGAGGATGGCGCGCAAGAATGGATGGCC
oxyR down_R	CTGGAGCTCCACCGCGGTGGCGGCCGCTCTAGAACTAGTGGATCCCAGCCGCATGTTTACGCGG
rfaH up_F	CCCAGTCTCGAGGTCGACGGTATCGATAAGCTTGATATCGAATTCGTTCAATACCTGCTTAAACTGC	Deletion of rfaH
rfaH up_R	TTAGAGTTTGCGGAACTCCAGTAAATACCAGGATTGCAT
rfaH down_F	ATGCAATCCTGGTATTTACTGGAGTTCCGCAAACTCTAA
rfaH down_R	TGGAGCTCCACCGCGGTGGCGGCCGCTCTAGAACTAGTGGATCCCGATTGGTGAATGTGGC
mlaC up_F	CCCAGTCTCGAGGTCGACGGTATCGATAAGCTTGATATCGGTGGTGTTGTTGTGGGCC	Deletion of mlaC
mlaC up_R	GTGTCACCCGTCTGCATCCAACATGCGTCGGTTCTCCTG
mlaC down_F	CAGGAGAACCGACGCATGTTGGATGCAGACGGGTGACAC
mlaC down_R	TGGAGCTCCACCGCGGTGGCGGCCGCTCTAGAACTAGTGGATCCCACGTGGACTTCCTGGAGGG
5' UTR up_F	CCCAGTCTCGAGGTCGACGGTATCGATAAGCTTGATATCGAATTCGGATGGTGAATGTGCAGCGAC	Deletion of kpsM' fragement and ORF upstream kpsD
5' UTR up_R	CCGAGACTCTCCTGTCGCAGGAATGCTACCGCCCTTG
5' UTR down_F	CAAGGGCGGTAGCATTCCTGCGACAGGAGAGTCTCGG
5' UTR down_R	TGGAGCTCCACCGCGGTGGCGGCCGCTCTAGAACTAGTGGATCCCTATCAGAAGATTGTCCTGCAT
oxyR_F	GTAATAATTCCCATCTTAAAACATATAGG	Complementation of oxyR
oxyR_R	GGGTAGAATTATTACTCAATGATTCAC
rfaH_F	CAGCTTGTCTGTAAGCGGATTTAGAGTTTGCGGAACTC	Complementation of rfaH
rfaH_R	ATTTCACACAGGAAACAGCTATGCAATCCTGGTATTTAC
1TN	CTGACCCGGTCGAC	TnSeq Binds slightly back from the transposon end
1OLIGOG	CAGACGTGTGCTCTTCCGATCGGGGGGGGGGG	Binds the C-tail, adds part of the index primer binding site
2TN	CAAGCAGAAGACGGCATACGAGATGCCTAAGTGACTGGAGTTCAGACGTGTGCTCTTCCGATC	Adds P7 Illumina adapter and binds the barcode
2TNAnn	AATGATACGGCGACCACCGAGATCTACACTCTTTCCCTACACGACGCTCTTCCGATCTNNNNTCGAGATGTGTATAAGAGACAG	Adds P5 Illumina adapter and are identical except they have random Ns of different length to add diversity
2TNBnn	AATGATACGGCGACCACCGAGATCTACACTCTTTCCCTACACGACGCTCTTCCGATCTNNNNNTCGAGATGTGTATAAGAGACAG
2TNCnn	AATGATACGGCGACCACCGAGATCTACACTCTTTCCCTACACGACGCTCTTCCGATCTNNNNNNTCGAGATGTGTATAAGAGACAG
2TNDnn	AATGATACGGCGACCACCGAGATCTACACTCTTTCCCTACACGACGCTCTTCCGATCTNNNNNNNTCGAGATGTGTATAAGAGACAG
BAR01	GATCGGAAGAGCACACGTCTGAACTCCAGTCACATCACGATCTCGTATGCCGTCTTCTGCTTG	Adds Illumina adapter and incorporates barcode to identify sample on multiplexed lanes
BAR02	GATCGGAAGAGCACACGTCTGAACTCCAGTCACCGATGTATCTCGTATGCCGTCTTCTGCTTG
BAR03	GATCGGAAGAGCACACGTCTGAACTCCAGTCACTTAGGCATCTCGTATGCCGTCTTCTGCTTG
BAR04	GATCGGAAGAGCACACGTCTGAACTCCAGTCACGCCAATATCTCGTATGCCGTCTTCTGCTTG
lacZ_F	GAAAGAGGAGAAAGAGTCCCATGACCATGATTACGGATTCACTGG	Construction of pTS12
lacZ_R	GAGCTCTTATTAGCTCTTATACAGCTTATTTTTGACACCAGACCAACTGG
pTS12_F	CGACGCGGCCGCGATTAAAGAGGAGAAAGAGTCCC
pTS12_R	CGACGCGGCCGCTATGAATTCACTGGCCGTCG
pTS1_F	CCAGTTGGTCTGGTGTCAAAAATAAGCTGTATAAGAGCTAATAAGAGCTC	Construction of pTS1
pTS1_R	CCAGTGAATCCGTAATCATGGTCATGGGACTCTTTCTCCTCTTTC
pTS3_F	AAACGACGGCCAGTGAATTCCTACGAAAACTGTTCGTCGAGC	Construction of pTS3
pTS3_R	GCTCGACGAACAGTTTTCGTAGGAATTCACTGGCCGTCGTTT
OxyR binding site mutation_F	CCATGCTAGCAATGCGGATAATTCTTGTGTGATCTG	Construction of pRDP3
OxyR binding site mutation_R	GCATTGCTAGCATGGAATTATTACTCAATGATTCACTACAAC
kpsC SNP_F check	GAGCCTATGCTTGGTCAC	To amplify the poly A region in kpsC
kpsC SNP_R check	GACTCGTCTGATGTGCATC
CM12 ugd_F	GCCAATACCACTCGCAAAG	To verify the IS629 insertion within ugd
CM12 ugd_R	GGCGGGTTCTCAGTAAAGATG
CM13 wsaE_F	GCCACTCAATAGCTATGATAAG	To verify the IS629 insertion within wsaE
CM13 wsaE_R	GTTCAAAGTTAATCTCAGAGCTTTGC
yjhH 1	GCTGAGCAAATATCATATGG	Complementation of Tn5 insertion mutants
yjhH 2	CGAACAGACATGAGTTTCTC
yahK 1	GTTAAGTGGAGAGCGAAG
yahK 2	GCTAATCAGGAGTAAACAC
yahL 1	GGAATAACAACTCGCAGG
yahL 2	GGTTTAATCAGGGCTTTATTATC
ybfL 1	GTCCTGTATCAGTCCTGC
ybfL 2	GTCCTGTATCAGTCCTGC
rfbX 1	CAAGTGTTGTTAATGGTTG
rfbX 2	CAGATATTATTACCGAGATATTC
oleD 1	GTTAACACACCTTTAAACAAG
oleD 2	CTGGCATGAATCAAACTG
ispA 1	GAACAGCGCGTACAAATTCTGC
ispA 2	GGGTCGGGTATTTGGCAATATC
arnC 1	CCCTGAAGTGACTCTCTCAC
arnC 2	CCAGCATCAGTGGCAAGGC
mlaF F	GCTAACGCAGTCAGGCACCGGGTTAAATTGAGCGCCATGC	Insertion of mlaFEDCB operon into pACYC184
mlaB R	GTGAATCCGTTAGCGAGGTGCGCAGGTTTGCCGGACAGG
pACYC F	CCTGTCCGGCAAACCTGCCCTCGCTAACGGATTCAC
pACYC R	GCATGGCGCTCAATTTAACCCGGTGCCTGACTGCGTTAGC
Plasmids	Properties
pFOK	Suicide vector containing I-scel and sacB genes for creating knockout strains
pTS12	Contains kanamycin resistance and lacZ genes
pTS1	Contains kpsD promoter, 5’UTR and lacZ gene
pTS3	Contains kpsD upstream without promoter and OxyR binding site
pRDP3	Contains kpsD promoter, mutated OxyR binding site and lacZ gene
pUC19	complementation of rfaH mutant
pJET1.2	complementation of oxyR, Tn5 mutants
pACYC184	complementation of mlaFEDCB operon
